# Supplementary material for: Evaluation of the diagnostic and prognostic values of serum HSP90α in sepsis patients: a retrospective study
Source: PeerJ. 2022 Mar 10;10:e12997. doi: 10.7717/peerj.12997 (PMC8918145; doi:10.7717/peerj.12997)
Supplement: Supplemental Information 2 [file peerj-10-12997-s002.zip]

Archive with 1 entries (1 files):
- Dates of HSP90a┴.xlsx
