# Supplementary material for: Evaluation of the diagnostic and prognostic values of serum HSP90α in sepsis patients: a retrospective study
Source: PeerJ. 2022 Mar 10;10:e12997. doi: 10.7717/peerj.12997 (PMC8918145; doi:10.7717/peerj.12997)
Supplement: Supplemental Information 2 [file peerj-10-12997-s002.zip › Dates of HSP90a┴.xlsx]

## Sheet: Healthy controls
序号	住院号	WBC	Neutrophils	HSP90α
		4.7	2.87	120.471
		9.74	7.24	19.334
		4.88	2.64	16.7318
		8.31	5.68	19.6836
		6.94	5.16	14.4403
		4.65	2.18	40.7732
		6.24	3.42	19.0622
		5.27	3.43	14.9064
		6.87	4.06	17.664
		4.11	2.65	15.2171
		7.34	4.01	8.88635
		6.15	3.64	12.5372
		4.87	2.83	41.5888
		5.08	2.98	19.101
		9.32	6.33	52.5025
		5.13	2.99	20.8488
		6.44	4.08	34.4812
		5.16	2.92	17.3144
		4.88	2.61	17.8193
		5.78	3.04	4.14799
		8.36	5.61	11.5274
		5.48	3.07	19.5671
		4.92	2.96	5.62387
		4.72	2.52	15.4501
		4.45	2.37	97.7111
		5.32	3.22	7.91537
		6.01	4.29	22.5188
		8.14	5.95	1.15739
		7.31	4.53	18.7126
		5.82	3.18	9.27474
		7.52	4.33	11.6051
		9.02	5.08	7.91537
		4.47	2.47	13.3917
		5.99	3.67	32.2286
		6.13	3.27	3.5654
		4.48	2.46	5.11896
		7.08	4.64	19.9943
		3.95	2.37	22.6354
		9.99	6.27	14.4792
		4.53	2.31	53.3182
		6.73	3.95	9.50777
		5.4	3.02	21.3537
		6.38	4.47	7.37162
		5.14	2.93	24.0724
		8.93	6.61	30.3255
		7.46	4.48	12.3819
		5.04	2.66	10.9448
		5.71	3.32	18.2465
		7.37	4.32	37.1611
		3.93	2.45	23.4121
		4.7	2.18	40.7732
		9.74	3.42	19.0622
		4.88	3.43	14.9064
		8.31	4.06	17.664
		6.94	2.65	15.2171
		4.65	4.01	8.88635
		6.24	3.64	12.5372
		5.27	2.83	41.5888
		6.87	2.98	19.101
		4.11	6.33	52.5025
		7.34	2.87	120.471
		6.15	7.24	19.334
		4.87	2.64	16.7318
		5.08	5.68	19.6836
		9.32	5.16	14.4403
		5.13	2.18	40.7732
		6.44	3.42	19.0622
		5.16	3.43	14.9064
		4.88	4.06	17.664
		5.78	2.65	15.2171
		8.36	4.01	8.88635
		5.48	3.64	12.5372
		4.92	2.83	41.5888
		4.72	2.98	19.101
		4.45	6.33	52.5025
		5.32	2.99	20.8488
		6.01	4.08	34.4812
		8.14	2.92	17.3144
		7.31	2.61	17.8193
		5.82	3.04	4.14799
		7.52	5.61	11.5274
		9.02	3.07	19.5671
		4.47	2.96	5.62387
		5.99	2.52	15.4501
		6.13	2.37	97.7111
		4.48	3.22	7.91537
		7.08	4.29	22.5188
		3.95	5.95	1.15739
		9.99	4.53	18.7126
		4.53	3.18	9.27474
		6.73	4.33	11.6051
		5.4	5.08	7.91537
		6.38	2.47	13.3917
		5.14	3.67	32.2286
		8.93	3.27	3.5654
		7.46	2.46	5.11896
		5.04	4.64	19.9943
		5.71	2.37	22.6354
		7.37	6.27	14.4792
		3.93	2.31	53.3182
		4.65	3.95	9.50777
		6.24	3.02	21.3537
		5.27	4.47	7.37162
		6.87	2.93	24.0724
		4.11	6.61	30.3255
		7.34	4.48	12.3819
		6.15	2.66	10.9448
		4.87	3.32	18.2465
		5.08	4.32	37.1611
		9.32	2.45	23.4121

## Sheet: ICU controls
WBC	Neutrophils	HSP90α	SOFA	PCT
9.19	8.38	2.37182	0	0.056
7.91	6.33	5.98385	1	0.09
4.78	2.8	9.63471	1	0.104
4.78	3.88	13.4409	2	0.105
9.19	7.34	14.2954	2	0.175
5.13	8.68	14.5673	1	0.25
15.18	5.7	17.5579	1	0.412
11.52	13.87	18.5677	2	0.44
4.85	4.21	18.6065	1	0.486
6.48	8.08	22.7907	2	0.513
9.61	8.75	22.9953	1	0.52
8.29	6.28	24.1501	2	0.528
9.81	2.09	24.4996	0	0.53
13.54	4.37	24.655	1	0.589
4.56	10.95	26.4804	1	0.632
10.48	3.62	31.7758	2	0.641
8.42	5.35	32.1509	2	0.676
9.57	15.4	32.1509	1	0.686
10.17	5.98	32.3063	1	0.714
4.05	10.59	32.4616	2	0.742
5.13	4.25	34.1705	1	0.763
3.15	4.15	34.2482	2	0.788
4.63	2.01	34.5201	1	0.814
7.74	4.77	34.7143	2	0.816
13.34	9.93	37.8214	0	0.83
5.59	1.79	39.1808	1	0.83
7	10.82	40.6282	1	0.86
7.65	5.19	41.1256	2	0.876
5.96	5	41.5888	2	0.915
5.01	10.18	113.589	1	0.919
10.8	13.07	113.783	1	0.944
8.71	8.47	114.327	2	0.957
12.6	8.09	114.56	1	0.992
4.04	5.67	116.709	2	0.996
14.26	4.26	117.084	1	1.05
15.18	12.86	119.182	2	1.1
11.52	3.32	119.803	0	1.1
21.43	15.15	51.0655	1	1.11
10.67	1.04	53.59	1	1.24
8.86	4.62	55.7754	2	1.41
11.52	9.42	56.4641	2	1.41
21.43	19.72	56.6299	1	1.48
6.47	12.81	57.9116	1	1.49
8.73	12.24	59.5324	2	1.5
13.14	4.85	59.8848	1	1.53
8.3	6.92	59.9208	2	1.56
9.35	7.29	61.5909	1	1.76
17.63	14.62	62.9143	2	1.86
5.59	4.85	64.5815	1	1.88
8.02	5.87	67.1089	2	1.92
14.14	11.91	67.8439	0	2.1
6.48	4.86	68.1935	1	2.25
21.03	18.47	68.9703	1	2.35
18.38	16	72.7765	2	2.44
5.16	2.87	72.7765	2	2.57
9.61	7.21	74.0193	1	2.65
5.94	4.08	75.8448	1	2.78
8.29	7.8	76.6992	2	2.84
10.31	7.37	77.9809	1	3.06
7.11	5	79.6898	2	3.62
7.49	5.89	81.6034	1	3.85
3.05	0.89	83.4288	2	4.26
9.81	8.27	85.0885	0	4.51
5.92	3.45	85.3215	1	4.56
6.75	4.56	89.6431	1	4.86
12.4	10.69	90.8366	2	5.22
15.16	12.71	148.699	2	6.64
10.26	8.96	149.981	1	8.01
6.71	5.66	149.981	1	8.03
13.54	9.84	151.69	2	8.43
8.87	6.01	151.69	1	9.14
13.07	10.98	153.603	2	9.48
3.52	2.39	153.603	1	0.056
4.56	3.85	155.429	2	0.09
7.43	4.6	155.429	0	0.104
6.96	3.92	157.088	1	0.105
12.46	8.3	157.088	1	0.175
17.59	14.7	157.321	2	0.25
9.25	7.43	157.321	2	0.412
10.08	7.55	161.643	1	0.44
12.49	9.1	161.643	1	0.486
2.45	1.48	162.837	2	0.513
9.99	8.6	162.837	1	34.64
11.52	8.66	162.953	2	1.44
10.48	9.09	162.953	1	0.056
7.85	5.81	164.74	2	0.09
8.42	7.29	164.74	0	0.104
12.04	10.2	166.77	1	0.105
10.8	7.34	166.77	1	0.175
9.57	8.68	167.585	2	0.25
9.4	5.02	167.585	2	0.412
10.17	8.49	168.391	1	0.44
13.58	11.04	168.391	1	0.486
14.85	13.06	171.498	2	0.513
9.57	8.05	171.498	1	11.54
6.79	4.8	174.916	2	3.99
18.86	15.59	174.916	1	15.03
7.74	5.06	177.217	2	0.734
6.89	4.81	177.217	1	6.12
19.4	16.6	194.656	2	23.84
7.93	5.46	194.656	1	4.01
5.86	3.48	199.048	2	5.53
9.74	8.21	204.687	2	0.531
12.07	7.5	207.6	1	0.105
4.05	3.05	209.881	1	0.175
5.19	3.73	210.583	2	0.25
6.17	5.12	220.795	1	0.412
7.42	5.65	228.873	2	0.44
12.18	10.28	242.509	1	0.486
18.1	14.97	242.509	2	0.513

## Sheet: Sepsis patients
No.	Age	Gender	SOFA	Hospital stays	HSP90α	CRP	PCT	WBC	N#	L#	M#	HCT	PLT#	PT	ESR	FER (10-160 ug/L)	TRF (2.0-3.6 g/L)	Fe (4.1-30.1 umol/L)	UIBC	TIBC	Hospital stays	Hypertension	Diabetes	COPD	Crea	BUN	TBI	PaO2	PaCO2	Lct	Length	Weight	Breath rate	Pulse rate	Heart rates	Blood pressure	HSP90α	IL-1β	IL-18	ENA-78	MIP-3α
2	63	1	2	28	272.826	124.56	1.44	6.41	5.7	0.47	0.13	24.8	273		55	479	0.8	12.3	1.3	13.6	28	1	1	0	254	13.49	2.6	81.5	28.6	0.6			20	77	77	115/61	272.826	1.55	168.15	9.5	3.09
4	63	2	12	25	463.564	199.91	2.45	16.59	14.82	0.66	0.26	25	130	14.1		1450	1.18	6.8	18.3	25.1	25	0	0	0	23	1.69	73	89	36	2.6			34	137	137	123/89	463.564	9.63	498.9	61.1	196.03
5	72	2	7	21	227.048	46.33	34.64	33.98	32.96	0.34	0.34	33.4	26		105	842	1.4	28.7	3.4	32.1	21	1	0	0	78	11.16	8.5	65	22	3.5			23	86	86	176/112	227.048	4.9	240.06	47.9278	120.14
9	70	1	3	22	195.585	50.64	0.919	3.76	2.28	1.03	0.28	27.2	43	10.6		1414	1.7	17.9	18	35.9	22	1	0	1	94	16.67	67.8	95	37	1.5	165	59	18	113	113	151/82	195.585	5.81	222.22	83.437	38.33
11	42	1	2	13	62.9143	163	0.589	22.18	17.26	2.63	2.07	45.6	164	13		1185	2.27	4	48.2	52.2	13	0	0	0	98	6.54	79.7	65	22	3.5	176	75.6	20	98	98	120/90	62.9143	5.61	216.55	1.8	12.71
15	55	2	3	11	509.291	24.71	0.816	14.86	13.63	0.66	0.46	38.2	155	13.7	35	1849	1.93	15.9	25.3	41.2	11	1	0	0	438	25.74	11.3	95	37	1.5	154	52.9	20	91	91	164/116	509.291	2.04	172.66	5.58	108.21
17	57	1	2	14	270.509	145.17	75.17	18.85	17.38	0.5	0.82	36	27	20		1874	0.99	13.1	10.1	23.2	14	0	0	0	86	10.59	95.2	125	43	1.6			22	139	139	113/76	270.509	0.91	189.8	5.16	159.087
18	67	2	7	4	331.861	65.51	0.902	21.52	17.47	1.76	0.49	44	386			1479	1.27	14.7	13.6	28.3	4	1	0	0	101	10.5	11.6	86	35	8.7	160	70	21	96	96	111/66	331.861	3.75	511.91	15.69	31.01
22	29	1	7	15	1014.84	123.75	6.42	10.97	9.66	0.42	0.31	44.7	189	14.9		1993	1.2	2	26.3	28.3	15	0	0	0	103	17.28	20.1	53	62	1.7			15	113	113	128/65	1014.84	13.68	331.66	14.58	89.38
25	35	1	6	14	256.873	62.34	0.957	14.46	12.89	0.99	0.49	43.2	149	10.3		711	2.01	5	40.7	45.7	14	0	0	0	62	3.6	31.5	163	39	0.6			15	123	123	113/71	256.873	7.23	207.4	3.18	41.92
26	45	1	5	26	332.687	165.91	1.48	14.91	13.18	0.72	0.85	49.3	133			699	1.76	3.8	35.7	39.5	26	0	0	0	63	2.72	31.2	69	39	2			26	96	96	141/94	332.687	5.04	80.86	11.0733	36.34
29	33	2	5	13	249.445	72.14	0.621	11.06	8.8	1.05	0.36	33	312	11.4		2177	2.3	10.1	37.7	47.8	13	0	0	0	21	3.24	32.9	105	35	4.1			23	112	112	128/82	249.445	27.93	361	6.89	43.75
30	22	2	13	19	400.581	176.3	25.35	25.52	23.24	0.94	1.11	40.7	18	24.9		2242	2.58	59.7	0.1	59.8	19	1	0	0	121	7.75	117.9	271	31	6.1			34	108	108	161/108	400.581	4.73	300.167	7.86	481.24
31	50	1	11	33	441.126	79.13	4.86	9.66	8.8	0.44	0.3	29.2	56			223	1.2	7.3	19.6	26.9	33	0	0	0	61	10.81	31.7	89	49	1.7			15	75	75	98/55	441.126	2.71	158.02	39.08	35.35
34	67	1	3	12	432.221	218.26	24.72	23.43	21.38	0.67	1.29	34.8	451	13.4		426	1.38	1.2	30.6	31.8	12	0	0	0	369	15.4	18.9				165	58.8	20	95	95	100/81	432.221	11.95	277.53	8.9	78.29
35	63	1	16	7	713.959	23.01	4.48	9.42	8.9	0.21	0.26	49.1	110	19		456	2.51	12	39.2	51.2	7	1	0	0	186	21.43	79.9	87	38	1.9			15	84	84	138/88	713.959	5.43	158.02	7.4	93.4
38	61	1	4	21	144.709	175.07	0.528	18.08	14.21	0.98	0.84	30.5	88			714	1.44	3.5	31.3	34.8	21	0	0	0	48	5.68	15.4	114	41	1.2			20	101	101	107/65	144.709	3.75	181.9	1.36	13.62
39	60	1	4	6	459.136	367.73	16.97	27.09	25.27	0.4	0.73	27.3	325	15.2		1035	0.16	12	3.5	15.5	6	1	1	0	786	23.99	8.2	44	30		170	56.6	22	110	110	102/57	459.136	4.73	635.59	6.68	228.24
40	35	1	10	80	282.429	50.51	1.05	17.97	14.69	1.99	0.88	27	493			1039	2.04	9.7	34.2	43.9	80	0	0	0	19	3.63	28.2	62	54	4.1			18	101	101	110/86	282.429	4.56	56.33	8.65	34.13
41	63	2	6	10	59.8848	161.65	89.19	13.26	9.45	1.6	1.35	32.7	42	11.2		416	0.76	1.7	32.1	33.8	10	0	0	0	18	3.75		271	31	6.1			18	100	100	112/85	59.8848	4.39	232.647	1.55	79.45
43	65	2	18	27	821.776	182.8	2.89	8.99	6.57	1.48	0.72	26.1	38	16.5		1137	1.19	3	19.9	22.9	27	0	0	0	118	18.83	370.9	31	33	4	165	75	19	123	123	88/46	821.776	6.92	706.22	24.44	204.36
44	62	2	3	10	131.776	56.79	25.54	6.91	5.29	0.87	0.6	31.4	41	14		448	1.57	5.3	27.5	32.8	10	0	0	0	79	6.45	12.4	89	49	1.7	160	57.2	22	72	72	109/63	131.776	8.76	105.42	18.7533	20.41
46	63	1	9	12	926.758	138	100	12.29	1.58	0.34	0.22	43.5	151	17		681	1.51	4.5	27.3	31.8	12	0	0	0	100	19.52						75	19	123	123	88/46	926.758	4.56	183.61	20.22	213.19
47	50	1	9	14	222.656	84.58	0.996	30.13	25.98	3.41	0.64	11.6	158	20		330	1.06	2.1	20.9	23	14	0	0	0	50	2.34	16.3	167	35	4.4			15	110	110	124/80	222.656	1.79	235.99	57.0167	46.99
55	43	1	15	12	953.557	148.46	100	11.92	10.58	0.47	0.57	28.3	12	13		309	1.19	4.6	18.3	22.9	12	0	0	0	107	5.22	20.2	31	45	3.2			18	99	99	131/77	953.557	5.07	250.55	16.47	148.38
56	65	1	7	25	344.3	139.25	12.1	16.35	14.61	0.27	0.37	30.4	137	14.1		1513	1.34	3.8	23.3	27.1	25	1	0	1	97	13.1	139.6	62	29	2.2			29	107	107	137/79	344.3	5.975	217.393	49.9611	116.58
62	50	1	6	2	266.65	273.82	100	5.08	4.28	0.51	0.18	52.7	109	13.6		916	1.53	1.2	29.3	30.5	2	0	0	0	634	28.1	26.5	54	39	2.6	162	62	21	120	120	110/68	266.65	2.57	1013	372.35	294.21
64	73	1	2	15	72.7765	182.57	0.763	11.18	8.69	1.53	0.86	26.8	287	14.5		124	1.57	1	39.1	34.7	15	1	0	0	146	6.1	13.5	57.3	30.2	0.7			20	86	86	137/51	72.7765	5.79	282.793	109.259	36.59
65	43	1	9	3	362.583	148.92	6.23	34.77	10.29	1.23	1.35	24.7	319	14		1240	1.93	5.7	24.1	44.8	3	0	0	0	80	7.26	16.8	153	35	2.2			18	86	86	109/65	362.583	4.56	193.48	1.96	34.62
66	79	1	3	9	24.4996	75.73	2.84	13.5	4.28	0.51	0.18	52.7	109	14.2		1515	1.76	15.3	33.4	39.4	9	0	0	1	107	12.64	74.3	57.3	30.2	0.7	165	51.4	20	84	84	147/72	24.4996	2.71	140.59	100.867	72.67
68	74	1	12	19	238.583	94.03	13.69	17	15.14	0.72	1.04	20.5	64	17.8		590	1.35	15.4	14.6	30	19	0	0	0	184	13.3	20.2	47	35	6.3			40	130	130	92/50	238.583	4.07	203.133	15.9333	41.66
71	33	1	6	17	237.881	11.16	1.5	23.55	19.83	6.83	1.93	41.2	126	17.1		1140	1.68	13.9	22.3	36.2	17	0	0	0	380	22.5	17.1	108	31	4.6	160	61.8	18	105	105	167/100	237.881	1.32	315.947	54.42	75.62
73	43	1	9	25	270.509	215.17	0.83	5.36	3.36	0.62	0.42	19.8	63	14.4		1630	1.63	2.2	28	30.2	25	0	0	0	109	3.3	36.1	40	33	1	165	64	15	102	102	112/69	270.509	6.925	244.21	8.42	45.09
76	66	1	6	21	801.036	201.79	100	17.01	13.93	0.87	1.54	21.7	58	12.5		184	1.9	1.6	34.7	36.3	21	0	0	1	708	33.6	13.8				170	60.6	20	96	96	142/76	801.036	6.16	652.49	5.39	76
77	34	2	2	12	24.1501	64.3	12.28	25.68	23.49	0.96	0.89	42.4	163	12.1		200	2.25	5.3	42.2	47.5	12	0	1	0	95	5.76	22.5				160	50.5	20	100	100	127/73	24.1501	2.43	138.06	89.1167	11.56
78	57	1	6	16	205.217	83.68	1.76	5.3	3.15	1.3	0.57	37.6	14	12.3	45	664	1.5	7.1	24.1	31.2	16	0	0	0	236	11.5	11.1	87.7	33.8	0.6	152	47.7	21	89	89	139/95	205.217	0.81	234.627	10.72	11.79
80	40	1	13	11	105.984	26.11	3.85	16.36	15.09	0.8	0.18	35.5	97	12.2		1137	1.05	7.5	12	19.5	11	0	0	0	45	12.78	25.2	57	32				30	144	144	120/76	105.984	9.41	450.527	167.081	336.713
81	59	1	6	6	480.187	106.83	38.43	6.49	4.86	0.54	0.89	37.2	79	18.4		1020	1.98	11.6	30.1	41.7	6	1	1	0	671	20.31	16.2				171	56.2	20	63	63	141/85	480.187	4.07	1091	76.18	71.95
83	75	1	2	10	127.024	214.82	17.8	9.76	8.83	0.57	0.22	52.3	268	13.3		480	2.15	7.7	36.5	44.2	10	0	1	1	87	10.54	27.7	63.5	36.1	1.9			19	78	78	135/82	127.024	1.67	498.9	160.41	49.2
84	77	2	3	5	157.912	117.93	0.86	10.23	8.48	0.7	0.84	42	112	12.9		51	2.44	4.4	48.4	52.8	5	0	0	0	91	6.89	39.5	48	39.6				22	94	94	124/59	157.912	2.57	412.78	54.3056	48.36
85	32	2	2	9	76.6992	104	3.62	7.68	6.63	0.51	0.49	46.2	227	12		167	2.64	3.4	55.1	58.5	9	0	0	0	53	3.65	56	163	39	0.6	170	54.7	20	90	90	97/70	76.6992	2.3	185.22	72.9222	33.16
88	57	2	2	13	67.1089	141.97	29.47	14.09	10.71	1.57	1.61	25.5	165	12.3		649	1.37	6.3	20.5	26.8	13	0	0	0	174	9.18	11.7	69	39	2	160	61.6	20	75	75	138/86	67.1089	5.79	195.18	7.4	16.57
91	43	1	10	20	486.984	282.6	1.02	16.25	14.82	0.71	0.54	39.7	192			130	0.72	3.4	12.8	16.2	20	1	1	0	82	7.65	47.9	85	31	1.4	168	75	28	103	103	104/69	486.984	3.14	205.61	262.45	80.64
92	71	1	8	13	133.938	96.93	1.26	10.23	8.86	0.55	0.74	38.8	121	15		612	1.4	5.2	26.4	31.6	13	1	1	0	121	10.3	15.9	40	20	3.5			20	110	110	159/92	133.938	2.17	52.63	212.13	11.79
93	69	2	9	67	162.212	128.56	11.54	33.26	25.59	1.47	2.74	25.8	228			961	0.64	7.7	7.3	15	67	1	0	0	126	18.7	18.8	70	23	3.1			28	153	153	128/70	162.212	9.63	4499	432.43	189.28
95	79	1	8	16	309.889	94.84	9.14	13.76	10.98	1.17	1.48	21.3	52	16.1		691	1.34	5.5	17.2	22.7	16	1	0	0	202	14.9	36.3	271	31	6.1			20	91	91	133/69	309.889	0.72	371.967	37.7533	21.09
96	30	2	8	27	109.635	141.83	0.876	11.61	9.96	1.01	0.43	40.7	144	11.6		422	2.68	5.9	52.6	58.5	27	0	0	0	37	3.11	13.9	33	38	1.8			18	108	108	105/61	109.635	3.75	172.66	89.3333	82.64
98	71	1	8	37	490.829	92.61	3.99	14.98	12.96	0.83	0.22	28.3	198	24		897	1.66	7.9	23.9	31.8	37	1	0	0	231	24.21	155	68	31	2.2	155	56.8	22	96	96	160/96	490.829	2.04	477.99	104.8	163.49
99	34	1	11	21	68.1935	283.07	1.49	4.38	3.52	0.36	0.31	33.1	29	11.6		1623	1.03	8.6	10.9	19.5	21	0	0	0	80	11.47	17.5	77	32	2.4			32	122	122	125/85	68.1935	1.32	362.46	51.0111	57.69
103	71	2	4	8	34.7143	70.26	2.25	7.16	6.78	0.24	0.11	51.3	94	23.8		953	1.3	9.2	17.8	27	8	1	0	1	106	16.33	57.8	65	22	3.5	160	45	21	111	111	97/81	34.7143	2.57	236.62	14.66	61.13
105	49	1	2	4	61.5909	54.61	9.48	16.13	13.3	0.65	0.47	36.4	58	14.5		733	2.25	3.4	40.4	43.8	4	0	0	0	91	4.56	9.3	95	37	1.5	160	50	20	89	89	103/72	61.5909	2.04	302.74	76.8222	26.1
110	57	2	3	15	390.236	25.18	15.03	25.8	20.67	1.65	1.6	32.2	354	13.5		1676	1.44	5.3	25.3	30.6	15	0	1	0	364	23.66	7.9				162	95	20	78	78	104/73	390.236	5.61	706.22	335.05	100.02
111	57	1	6	15	333.736	42.88	2.35	18.17	16.35	0.49	1.02	31.4	126	29.2		200	3.18	2.1	64.4	66.5	15	0	0	1	228	26.72	167.7	65	22	3.5			20	77	135	105/71	333.736	2.57	313.26	89.3333	127
113	69	2	3	21	140.628	64.1	8.01	15.97	13.81	0.99	0.76	29.1	192	12.5	105	1006	1.65	7.9	27.8	35.7	21	1	0	0	128	11	8.5	95	37	1.5	153	53.6	19	84	84	95/56	140.628	8.55	307.953	148.537	180.78
115	52	1	2	9	114.295	155.33	1.24	5.94	4.08	1.54	0.25	41.1	68	13.7	40	2011	2.08	7.4	36.9	44.3	9	0	1	0	71	6.22	14.9	89	49	1.7	165	77	20	100	100	114/64	114.295	4.73	659.111	49.7467	45.9
116	61	2	3	9	291.158	158.17	0.734	17.71	15.13	0.32	1.93	51.8	117	12.5		155	2.49	4.2	46.8	51	9	0	0	1	50	6.47	89.5	41	99	2	160	44.5	22	97	97	146/85	291.158	5.43	553.16	94.41	99.53
117	55	1	5	40	163.377	209.37	6.12	23.66	20.32	1.57	1.58	33.9	160	13.4		469	1.49	5.3	25.7	31	40	0	0	1	220	11	11.7	93	40	1.6			30	96	96	111/71	163.377	2.17	396.31	196.9	25.87
121	50	1	13	13	327.899	82.82	23.84	8.86	7.47	0.22	1.07	64.9	75	33.3		386	2.1	4.5	50.6	55.1	13	0	0	1	265	24.33	179.4	67	66	1.5			17	105	105	124/67	327.899	2.3	114.79	162.75	325.78
123	58	2	7	10	242.609	58.51	4.01	10.31	8.49	0.91	0.8	45.3	150	15.1		259	0.05	0.3	24.7	25	10	1	1	0	155	11.37	7.8	154	29	2.2			21	90	90	168/89	242.609	2.04	340.2	99.81	25.18
125	49	2	5	10	704.521	189.15	5.53	18.25	16.96	0.69	0.53	36.5	413	13.9	>120	1367	0.73	6.8	15.4	22.2	10	1	0	0	86	8.69	20.4	108	38	2.7	185	86	18	121	121	140/80	704.521	11.71	84.19	6.28	75.62
134	73	1	5	6	229.792	10.31	0.531	12.27	10.57	0.56	0.98	46.9	48	17.4		633	1.37	12.8	28.4	41.2	6	0	0	1	88	10.37	51.2	124	34	1.3			15	90	90	127/89	229.792	2.17	231.97	35.69	60.81
137	31	1	9	1	568.818	206.22	7.12	16.82	15.69	0.29	0.46	38.4	20	14		2868	1.17	9.2	27.4	36.6	1	0	0	0	218	15.7	106.6				170	80	32	124	124	105/66	568.818	4.73	821.62	34.19	406.07
140	71	2	7	12	156.63	191.11	100	12.75	10.47	2.1	3.6	22.5	68	12.9		1108	1.22	0.9	37.5	38.4	12	0	0	0	336	26.9	17.1	167	35	4.4	160	65	20	120	120	118/61	156.63	6.54	244.78	97.2389	249.56
141	44	1	13	75	302.887	121.33	10.19	16.49	13.67	1.46	1.26	58.9	106	15.6		2302	0.79	5.9	19.5	25.4	75	1	0	0	222	7.37	15.9	69	40	2.4			18	92	92	111/74	302.887	5.79	364.07	109.29	67.74
142	68	1	3	9	189.643	181.38	3.06	7.83	6.68	0.81	0.25	52.6	47	11.2	1	3229	1.09	7.9	27	34.9	9	0	0	0	116	10.97	14.8	33	38	1.8	178	68	21	89	89	119/81	189.643	7.92	1047.11	38.0133	135.75
145	65	1	2	7	248.795	109.99	0.992	10.55	9.52	0.46	0.5	34	85	11.4		712	0.99	6.6	25.2	31.8	7	0	0	0	85	7.48	5.5	77	32	2.4			20	67	67	90/46	248.795	9.41	100.48	50.0933	91.59
146	74	1	2	9	74.0193	127.72	1.41	8.18	6.5	0.79	0.82	35.2	97		80	330	1.17	4.9	31.9	36.8	9	1	0	0	86	5.23	11.4	95	37	1.5	181	74.7	18	75	75	140/69	74.0193	2.43	3.06	99.3944	10.39
147	49	1	4	17	102.372	45.33	0.742	12.49	10.46	0.98	0.9	42.4	116	11.3		347	1.33	7.6	32.5	40.1	17	0	0	0	61	7.94	18.9	53	36	1.4			35	100	100	121/74	102.372	0.81	112.65	76.8222	6.53
148	66	1	10	8	459.098	202.97	85.08	4.15	2.99	0.63	0.1	35.2	64	20		880	0.97	1.8	29.2	31	8	0	0	0	159	10.77	12	65	24	3.5			20	87	87	100/62	459.098	7.52	195.18	210.55	330.7
150	66	1	6	18	194.77	146.1	22.94	14.04	12.61	1.02	0.23	37	51	12.5		807	0.85	2.9	24.5	27.4	18	0	1	0	121	9.22	8.8	78	32	1	165	67.5	22	98	98	107/72	194.77	3	569.778	38.54	33.4
151	73	1	3	6	59.9208	45.06	2.1	5.22	3.84	0.5	0.83	37.7	50	13.2		361	1.13	5.7	29	34.7	6	0	0	1	91	6.07	8.9				173	64	18	70	70	105/60	59.9208	1.55	196.353	46.7533	7.52
152	62	1	10	16	155.775	257.07	100	4.72	4.28	0.16	0.21	29.2	124	14.5		2553	0.58	1.6	17.4	19	16	0	0	0	221	23.48	9.6	108	28	1.1	178	65	22	141	141	81/60	155.775	0.34	353.213	149.778	133.67
153	55	1	12	68	214.412	43.86	0.944	16.82	15.07	0.79	0.96	30.9	175	13		639	1	2.5	29.1	31.6	68	0	0	1	54	8.25	28.7	127	33	1.1			15	98	98	129/51	214.412	0.46	58.25	167.54	18.83
159	73	1	2	41	113.441	102	5.22	14.22	12.44	0.87	0.66	31.4	290	10.7		490	1.01	2.7	24.3	27	41	1	0	0	118	4.97	51.5				150	60	20	84	84	107/56	113.441	8.34	266.46	178.922	52.62
163	78	1	7	4	782.976	243.74	100	20.37	18.91	0.62	0.53	47.3	173	14.2		854	1.12	2.3	32.8	35.1	4	1	0	1	131	14.37	7.6	66	50	4.2	165	66	15	147	147	76/52	782.976	0.72	534.4	210.55	140.04
166	64	1	2	19	64.5815	36.39	8.03	12.18	10.28	0.93	0.71	23.3	236	15.1	>120	2000	1.03	9.2	18.5	27.7	19	1	0	1	268	9.3	12.4						21	70	70	116/96	64.5815	3	212.84	88.6556	39.6
167	71	1	5	11	42.5598	68.54	0.944	9.54	8.15	0.82	0.48	38.9	65	11.4		2817	1.12	5.8	29	34.8	11	0	0	1	153	12.49	37.4				165	58	19	101	101	99/71	42.5598	1.21	442.04	75.1259	28.42
168	50	1	3	10	56.4641	58.57	0.714	5.01	4.17	0.62	0.18	46.4	88	15.8	11	2618	1.65	8	41.8	49.8	10	1	0	0	76	4.85	23.5				176	104.9	20	90	90	138/85	56.4641	0.38	236.62	70.8833	94.31
169	73	2	7	10	101.235	73.4	1.1	9.04	8.55	0.3	0.13	33.3	55	14.9		535	1.54	7.1	38.3	45.4	10	1	0	0	65	3.8	21.4	103	34	1			15	87	87	125/75	101.235	2.04	94.8	268.61	30.3
170	49	1	7	31	154.173	103.18	3.93	11.32	10.56	0.53	0.15	38.3	119	12.6		353	1.12	2	32.6	34.6	31	0	0	1	47	7.6	19.2	92	36	0.8			23	105	105	100/63	154.173	0.34	86.75	62.38	5.78
176	44	2	10	29	752.72	59.41	34.34	12.16	10.77	0.8	0.48	33.9	25	15.9	3	2960	0.76	18.6	1.3	19.9	29	0	0	0	142	4.93	43	51	42	5.3			17	88	88	142/81	752.72	1.67	572.62	86.27	120.14
178	56	1	4	12	118.568	50	4.26	9.53	7.27	0.03	0.06	34.7	132	18.4	35	1192	0.78	11.4	10	21.4	12	0	0	1	58	6.34	143.8						20	76	76	129/66	118.568	0.63	181.9	61.5722	59.55
181	53	2	5	10	96.3906	16.55	0.175	2.2	1.21	0.81	0.14	29.6	44	14.1		627	1.16	11.9	22.3	34.2	10	0	0	0	51	2.44	46.3				163	45	19	58	58	89/53	96.3906	0.34	168.15	54.8	59.24
182	72	1	4	6	90.8366	16.05	0.105	4.2	2.81	1.14	0.23	36.2	56	10.9	65	196	1.59	10.9	35.9	46.8	6	0	0	0	173	9.73	7.9				170	64	20	78	78	116/72	90.8366	0.34	53.24	87.8333	9.92
187	60	2	2	6	32.4616	56.9	35.73	21.86	20.04	1.02	0.78	21.4	109	13.4		1151	1.17	6	21.6	27.6	6	1	0	0	466	19.8	6.6						20	80	80	117/60	32.4616	0.54	375.2	139.041	4.47
188	24	1	2	40	47.803	27.18	18.66	5.48	4.41	0.66	0.37	35.6	125	14.5		122	1.14	1.8	27.5	29.3	40	0	0	0	96	6.49	12	75	40	1.8			25	110	110	127/65	47.803	3	46.29	97.95	52.62
190	47	1	3	10	85.0885	14.14	0.83	17.87	15.37	1.46	0.82	40.5	309	11.3		2468	0.65	6.2	11.4	17.6	10	1	0	0	194	11.81	24.3				165	70	20	94	94	132/88	85.0885	2.57	104.42	104.644	21.54
196	33	1	4	23	118.607	14.94	1.53	16.49	13.92	1.3	0.99	48.7	273	12.2		2211	1.41	39.7	18	57.7	23	0	0	0	443	28.82	13.8	156	32	0.6			18	69	69	121/88	118.607	0.46	110.55	55.18	35.11
199	73	1	3	10	186.953	39.24	0.306	7.74	7.02	0.54	0.08	42	95	14.9	28	154	1.73	10.2	38.3	48.5	10	1	0	1	153	10.87	15.4				168	65	21	88	88	117/70	186.953	2.3	85.04	2.3	5.78
200	41	1	6	15	34.1705	217.71	0.788	13.8	12.57	0.4	0.76	34.6	86	12.6		437	1.33	3.3	31.5	34.8	15	0	0	0	47	2.64	51	92.1	36.1	3.8			20	99	99	125/81	34.1705	0.91	80.86	94.4444	8.74
201	73	2	6	6	309.49	112.54	49.01	13.49	11.02	0.83	1.1	22.8	84	21.7		267	0.9	4.8	17	21.8	6	0	0	0	517	39.87	9.1						21	75	75	92/56	309.49	2.3	326.09	103.35	41.66
205	73	1	6	36	92.7397	183.84	8.43	8.32	7.87	0.24	0.18	38.4	111	14.5		575	0.95	3.7	22.5	26.2	36	0	0	1	121	10.95	8.7	54	39	1.2			25	98	98	112/74	92.7397	8.03	62.89	87.8333	98.08
206	62	1	13	1	996.357	186.19	100	2.24	0.01	1.29	0.94	17.8	25	35.6	22	3523	0.52	26.5	5	31.5	1	0	0	0	255	13.97	10.1	82	21	9.9			15	140	140	86/53	996.357	188.3	2434	679.6	2764
207	80	1	4	10	90.9532	152.83	15.67	10.49	9.7	0.2	0.52	55.1	91	10.5	4	1283	1.51	4.2	38.6	42.8	10	1	1	1	182	17.83	11.9				165	51	21	85	85	134/89	90.9532	1.01	153.84	51.4933	59.86
209	32	2	4	7	67.8439	11.2	2.57	9.02	7.04	1.4	0.65	42.5	253	10.9	15	225	2.28	7.3	48.1	55.4	7	1	0	0	915	28.64	5.8				156	44	20	82	82	147/100	67.8439	0.91	166.67	75.6852	7.52
210	65	1	2	25	241.959	114	0.486	11.4	9.21	1.16	0.82	39.3	347	11.6	>120	1746	1.43	6.2	33.8	40	25	1	1	0	71	4.05	46.3				170	62.1	20	108	108	136/95	241.959	2.17	236.62	157.485	73.4
213	63	1	2	5	42.3267	102.32	1.88	4.83	3.75	0.81	0.23	30.4	84	13.9	25	2369	0.98	5	24.7	29.7	5	0	1	0	69	5.76	11.3	41	25				22	92	92	103/63	42.3267	0.54	232.647	51.7278	12.48
214	63	1	4	13	32.3063	2.65	2.65	18.18	15.63	1.13	1.21	39.3	58	15.8	6	1214	0.95	4.7	24.4	29.1	13	0	0	1	66	4.94	45.6				160	50	20	109	109	104/66	32.3063	0.91	135.57	40.7333	180.42
215	51	2	2	11	357.311	259.57	100	9.7	7.54	1.23	0.71	32.7	232		>120	1630	1.34	6.4	30.5	36.9	11	0	1	1	151	11.59	24.3				162	67.5	21	102	102	92/63	357.311	3.29	388.42	110.126	66.04
216	84	2	11	16	99.4977	67.91	13.02	22.46	21.85	0.22	0.21	27	46	17.3		307	0.81	9.5	15	24.5	16	0	0	0	55	7.06	68.9	72	42	8.9	160	55	15	128	128	130/70	99.4977	0.72	87.62	67.9389	110.92
217	50	1	4	39	68.9703	98.33	0.686	7.63	5.19	0.92	0.58	34.5	380	12.3		2968	1.06	4.5	25.8	30.3	39	1	0	0	79	7.98	6.2	92	23	0.6			15	63	63	143/81	68.9703	0.34	102.43	205.767	18.15
218	66	1	8	37	143.22	55.74	0.96	10.53	7.34	1.67	1.28	41.3	123	12.5		550	1.36	7.7	31.4	39.1	37	0	0	1	69	3.36	30.5	80	33	0.7			16	131	131	104/78	143.22	0.34	80.04	397.74	17.93
220	65	1	3	20	32.1509	49.04	0.25	7.81	7.31	0.38	0.06	28.6	77	12.6		754	1.08	4.7	28	32.7	20	0	0	0	68	9.02	18.7	51	34				19	60	60	111/71	32.1509	0.34	174.19	99.3944	8.5
221	46	1	2	8	27.8398	10.29	0.34	6.63	8.44	1.16	0.58	44.4	105	10.4		365	1.59	9.9	36.2	46.1	8	1	0	0	86	5.32	30.4						21	83	83	142/91	27.8398	0.34	125.98	152.333	26.79
222	54	2	4	8	165.98	9.8	1.81	8.02	5.43	1.45	0.74	31.3	164	13	55	1016	1.21	17.1	21.5	38.6	8	0	0	1	941	21.11	4.5				168	69	20	76	76	169/90	165.98	1.55	212.84	123.16	7.52
223	2	2	10	10	260.863	6.79	10	79.94	8.9	9.13	1.12	1.01	45	4.28638	12.8		2921	0.66	13.3	11.8	48	1	0	0	0	63	266	10	110	24	2.2		25	97	97	144/89	260.863	1.44	658.23	13.87	19.96
226	68	1	3	5	79.6898	198.09	1.41	5.05	3.66	1.14	0.19	37.4	58	10.8		2524	1.08	5	39.4	44.4	5	0	0	1	99	5.73	12.7				178	78	20	91	110	119/74	79.6898	1.55	350.187	36.4667	24.72
229	70	1	4	3	72.7765	27.6	0.915	18.02	14.67	1.8	1.24	30.2	180	10.2		328	0.96	4.9	33.4	38.6	3	1	0	1	721	37.54	2.6				155	51	20	84	84	123/69	72.7765	0.81	206.613	80	342.973
231	78	1	3	6	119.218	43.5	26.24	10.22	8.14	1.18	0.39	38.4	67			498	1.03	23.3	15.5	38.8	6	1	1	1	92	18.85	26.7	31.7	40.4				23	85	85	122/64	119.218	1.32	289.57	162.75	27.26
235	78	2	3	7	34.2482	69.2	0.52	2.76	2.34	0.3	0.11	27.3	51	11.4	25	2029	1.27	5.2	30	35.2	7	1	0	1	56	6.47	28.6				140	46	21	100	100	117/73	34.2482	0.63	234.627	46.1133	18.6
237	72	1	2	9	146.949	132.84	0.563	12.17	10.06	1.01	0.88	29.5	264	12.5	>120	97	1.75	2.4	51.8	54.2	9	0	0	0	174	4.49	13.8				156	61	20	92	92	149/87	146.949	4.56	89.37	541.03	23.13
241	32	1	12	17	102.916	9	2.78	22.32	18.35	1.72	1.68	32.3	42	23.5		716	1.2	4.7	24.4	29.1	17	1	0	0	176	6.89	12	442	33	16.1			15	156	156	96/50	102.916	6.35	221.107	47.2722	54.67
242	72	2	2	2	141.938	329.14	17.05	19.45	18.29	0.4	0.61	40.7	86	15.4	>120	538	1.22	2	37.7	39.7	2	1	1	1	74	3.4	10.2	59	31	2.5			22	112	112	159/92	141.938	0.54	1122	158.1	77.14
243	18	2	9	17	646.185	22.87	13	10.8	8.79	0.81	1.07	21.7	36	15.5		278	0.68	2.1	16.6	18.7	17	0	0	0	114	3.89	18.8	93	38	2.6			20	85	85	122/68	646.185	3.59	174.19	201.33	25.41
244	71	1	5	14	114.567	35.12	0.676	5.43	4.23	0.31	0.83	34.7	78	14.1		1180	1.21	18.7	18.1	36.8	14	0	0	0	88	5.18	129				158	46	20	98	98	97/63	114.567	1.21	580.889	70.8833	4.74
247	73	2	14	14	581.415	220.78	100	16.4	15.16	0.27	0.71	32.6	22	15.7		1304	0.84	1.9	28.5	30.4	14	1	0	0	206	16.01	16	21	35	4.7			22	118	118	112/63	581.415	2.3	226.8	57.0167	287.14
248	83	1	9	12	41.5888	67.59	2.44	28.11	26.46	0.65	0.67	29.6	202	13.2		31	1.72	2	50.8	52.8	12	0	0	1	156	7.33	13.5	35	33	7.4			15	92	92	150/72	41.5888	1.11	138.06	69.3944	44.02
253	80	1	8	26	280.759	96.38	1.56	15.4	12.59	1.48	0.99	26	283	13.7		430	0.96	4.9	25	29	26	0	0	0	205	18.92	11.4	105	28	0.8	168	54.8	20	83	83	126/59	280.759	0.63	59.55	133.47	17.02
256	29	2	4	14	85.3215	14.23	0.53	4.96	3.63	1.06	0.22	29.5	123	16.7		260	1.56	12.9	35.8	48.7	14	0	0	0	49	4.7	192.5				145	35	20	78	78	110/76	85.3215	1.21	109.5	82.9167	163.26
258	45	1	5	15	24.655	221.45	6.64	6.14	4.62	1.08	0.32	39.8	114	12.7		1465	1.04	5.9	27.3	33.2	15	0	1	0	51	4.9	23.8	71	36	2.5			16	106	106	110/76	24.655	3.91	180.42	80.5722	12.94
260	68	2	2	11	27.5679	62.28	4.56	8.86	7.71	0.55	0.3	29.8	95	12.7		2360	0.89	2.5	27.8	30.3	11	1	1	0	85	4.73	6.7	48.4	29.6	1.1	150	55.6	18	80	80	127/76	27.5679	4.73	489.778	43.34	19.28
262	56	1	13	14	139.491	245.19	0.529	10.38	9.09	0.4	0.81	37.5	73	12.1		442	0.96	4.4	26.5	30.9	14	1	1	0	449	19.9	9.5	66	30	1.4			22	109	109	104/54	139.491	2.43	66.37	176.31	50.33
263	65	2	8	18	39.1808	27.4	0.814	18.7	17.67	0.38	0.27	27.9	105	12.9		592	1.3	9.1	33.3	42.4	18	0	0	0	57	11.99	13.7	72	50	1.7			15	96	96	93/61	39.1808	1.79	75.27	152.296	10.39
264	53	2	2	5	26.4804	109.62	0.632	4.74	4.01	0.32	0.34	34.7	81	13.5	30	2582	0.77	17.1	10.8	27.9	5	0	0	0	50	4.41	10.2				150	62	20	76	76	100/57	26.4804	3.14	1093.33	52.2133	13.85
265	69	1	7	9	130.675	225.86	1.35	10.9	9.48	0.85	0.42	36.8	169	17.7		871	0.91	2.2	28.9	31.1	9	0	0	0	105	6.47	23.6	45	29		175	70	16	137	137	127/77	130.675	0.38	186.85	363.32	74.14
266	81	1	11	2	148.463	110.51	0.764	13.08	11.56	1.07	0.94	50.9	173	11.7		1689	1.3	4.9	34.9	39.8	2	1	0	0	229	15.1	19.3	59	37	5.7	165	55	15	133	133	95/69	148.463	3.14	158.02	274.94	330.7
267	75	1	8	17	120.383	81.86	3.36	11.65	10.44	0.67	0.43	36.6	281	14.2		2207	0.59	4.9	14.1	19	17	0	1	1	66	7.15	7.2	61	54	1.7			15	99	99	128/70	120.383	0.91	383.08	414.65	22.22
269	52	1	2	7	51.0655	230.05	1.92	12.78	11.35	0.67	0.58	35.7	140	14.4	>120	2242	1.02	4.2	27.8	32	7	0	0	1	57	6.97	26.3				160	52	20	78	78	89/52	51.0655	2.3	159.43	116.4	52.04
270	68	2	2	13	156.658	44.17	0.786	10.03	8.09	0.83	0.85	33.5	283	14.2		119	1.05	10.5	23.2	33.7	13	1	0	1	241	16.87	6.1				155	46	20	81	94	140/80	156.658	1.32	268.24	565.52	22.67
271	53	1	8	28	22.7907	117.63	0.513	10.54	8.16	1.24	1	27.7	123	16.4		432	0.89	3	24.2	27.2	28	0	0	0	98	6.2	20.7	104	37	1.4			15	69	69	124/80	22.7907	0.63	105.42	98.6722	45.9
272	65	2	3	3	45.0843	64.68	0.641	4.02	2.08	1.48	0.3	32.6	80	13.8		1609	1.1	9.6	22.8	32.4	3	0	0	0	62	4.1	20				155	34	21	75	75	96/63	45.0843	0.38	44.12	80.3519	50.89
273	44	1	11	18	59.5324	104.29	65.47	18.93	15.31	0.68	0.95	41.8	105	42.8		1064	1.56	24.5	18.5	43	18	1	0	0	165	14.73	15.7	75	40	1.1			19	88	88	130/87	59.5324	1.55	300.167	100.128	51.75
275	64	2	2	6	41.783	125.97	0.09	10.04	6.83	1.83	1.27	33.8	93	12.7	73	558	1.42	3.9	38	41.9	6	1	1	1	73	2.95	7.6				155	67	20	78	78	150/77	41.783	2.3	123.68	58.6333	32.2
277	67	2	6	17	47.1816	74.32	1.1	6.57	1.76	3.72	0.44	31.3	188	13.6	>120	787	1.14	5	29.1	34.1	17	0	0	0	231	6.84	33.4				160	61	20	74	74	117/76	47.1816	1.79	171.367	265.519	42.96
281	47	1	8	46	77.9809	94.56	1.86	11.76	9.85	0.8	0.98	34.9	313	14.9		824	1.54	3.8	41.6	45.4	46	1	0	0	160	11.62	16.3	128	28	1.2			24	67	67	152/98	77.9809	0.46	165.2	263.048	26.79
282	76	1	7	19	75.8448	147.42	4.51	16.45	14.56	0.7	0.4	35.8	139	14.7		2643	0.93	12.2	17	29.2	19	0	0	0	33	4.51	105.4	65	38	1.5			25	106	106	121/74	75.8448	2.43	172.833	90.0185	39.86
284	72	1	8	8	193.594	81.92	8.56	11.78	10.53	0.44	0.55	24.1	51	13.7		499	0.91	4.8	23.6	28.4	8	1	0	0	351	31.52	7.9	81	74	0.5			26	84	84	131/66	193.594	6.16	406.54	78.86	25.41
289	68	1	2	11	53.59	20.14	1.1	4.96	3.4	1.07	0.37	40.2	84	10.6		1156	1.24	11.1	27.9	39	11	1	0	1	39	5.51	10.7				168	45	20	85	85	142/96	53.59	1.67	78.43	69.8889	18.38
308	69	2	4	12	181.603	6.89	0.412	5.94	3.98	1.22	0.33	47.3	83	18.5		842	1.4	28.7	3.4	32.1	12	0	0	0	51	4.38	4.5				158	75.5	20	120	120	107/68	181.603	3.59	153.84	1.01	2.12
311	43	1	4	13	151.415	11.05	0.832	4.35	1.8	1.62	0.54	32.5	59	17.8	30	90.5	57	1.2	30.6	31.8	13	0	0	0	57	2.93	90.5				180	92	20	95	95	120/73	151.415	7.32	163.74	122.29	102
327	80	2	6	1	34.5201	<10	0.056	7.27	6.48	0.47	0.27	40.5	135	12.7		1414	1.7	17.9	18	35.9	1	1	0	1	45	55	142	201	23	2.9			15	70	70	115/65	34.5201	2.71	160.85	103.43	41.14
329	66	1	17	3	561.05	171.76	74.21	24.91	17.62	0.57	0.84	21.7	11	12		107.9	172	12	39.2	51.2	3	0	0	0	172	8.09	107.9	25	32	12.7			25	96	96	62/23	561.05	107.73	294.53	281.45	4501
331	56	2	8	5	134.404	13.03	2.56	87.51	11.4	1.5	0.13	46.1	147	11		27.5	94	12	3.5	15.5	5	0	0	0	94	5.26	27.5	138	32	3.6			15	79	79	126/76	134.404	0.46	81.68	292.69	51.75
332	18	2	9	17	268.204	138.34	100	10.79	9.02	0.89	0.38	13.6	51	15.6		26.8	189	3	19.9	22.9	17	0	0	0	189	19.8	26.8	140	33	1.1			18	83	83	103/63	268.204	33.85	624.59	246.79	240.18
334	57	1	2	13	122.995	226.08	1.11	14.53	11.72	1.33	1.06	41.7	248	14.3	>120	1185	2.27	4	48.2	52.2	13	1	1	0	178	11.38	8.1						21	100	100	106/74	122.995	7.515	420.047	103.872	52.33
335	50	1	2	8	335.6	201.2	0.26	18.23	16.28	0.44	1.25	41.2	161	12.7		1849	1.93	15.9	25.3	41.2	8	0	0	0	62	4.67	59.4				170	57	20	80	80	94/61	335.6	7.52	318.66	49.2778	190.38
336	63	1	2	36	117.558	23.5	0.104	11.52	10.16	0.62	0.43	18.7	237	15.1		1874	0.99	13.1	10.1	23.2	36	0	0	0	34	5.58	23.5						20	90	90	133/88	117.558	2.17	182.01	96.5278	62.74
338	33	1	19	3	149.046	34.56	1.12	13.86	11.95	1.2	0.55	20	14	109.7		21.6	328	4.5	27.3	31.8	3	0	0	0	328	11.12	21.6	<11	69	11.2			27	150	150	106/57	149.046	46.57	1345	283.66	258.14
339	18	1	5	15	183.429	50.73	0.25	18.47	16.9	0.59	0.97	44.2	236	12.8		711	2.01	5	40.7	45.7	15	0	0	0	129	5.56	28.1	129	25	5			17	87	87	106/62	183.429	6.34	56.96	92.4056	29.59
340	60	2	4	11	37.8214	270.14	0.44	14.3	11.91	1.27	0.74	26.4	379	13.9	>120	699	1.76	3.8	35.7	39.5	11	1	1	0	920	18.67	6.9						20	102	102	131/77	37.8214	7.72	234.627	146.093	37.58

## Sheet: Survival group
No.	Age	Gender	SOFA	Hospital stays	HSP90α	CRP	PCT	WBC	N#	L#	M#	HCT	PLT#	PT	ESR	FER (10-160 ug/L)	TRF (2.0-3.6 g/L)	Fe (4.1-30.1 umol/L)	UIBC	TIBC	Hospital stays	Hypertension	Diabetes	COPD	Crea	BUN	TBI	PaO2	PaCO2	Lct	Length	Weight	Breath rate	Pulse rate	Heart rates	Blood pressure	HSP90α	IL-1β	IL-18	ENA-78	MIP-3α
5	72	2	7	21	227.048	46.33	34.64	33.98	32.96	0.34	0.34	33.4	26		105	842	1.4	28.7	3.4	32.1	21	1	0	0	78	11.16	8.5	65	22	3.5			23	86	86	176/112	227.048	4.9	240.06	47.9278	120.14
9	70	1	3	22	195.585	50.64	0.919	3.76	2.28	1.03	0.28	27.2	43	10.6		1414	1.7	17.9	18	35.9	22	1	0	1	94	16.67	67.8	95	37	1.5	165	59	18	113	113	151/82	195.585	5.81	222.22	83.437	38.33
11	42	1	2	13	62.9143	163	0.589	22.18	17.26	2.63	2.07	45.6	164	13		1185	2.27	4	48.2	52.2	13	0	0	0	98	6.54	79.7	65	22	3.5	176	75.6	20	98	98	120/90	62.9143	5.61	216.55	1.8	12.71
15	55	2	3	11	509.291	24.71	0.816	14.86	13.63	0.66	0.46	38.2	155	13.7	35	1849	1.93	15.9	25.3	41.2	11	1	0	0	438	25.74	11.3	95	37	1.5	154	52.9	20	91	91	164/116	509.291	2.04	172.66	5.58	108.21
17	57	1	2	14	270.509	145.17	75.17	18.85	17.38	0.5	0.82	36	27	20		1874	0.99	13.1	10.1	23.2	14	0	0	0	86	10.59	95.2	125	43	1.6			22	139	139	113/76	270.509	0.91	189.8	5.16	159.087
25	35	1	6	14	256.873	62.34	0.957	14.46	12.89	0.99	0.49	43.2	149	10.3		711	2.01	5	40.7	45.7	14	0	0	0	62	3.6	31.5	163	39	0.6			15	123	123	113/71	256.873	7.23	207.4	3.18	41.92
26	45	1	5	26	332.687	165.91	1.48	14.91	13.18	0.72	0.85	49.3	133			699	1.76	3.8	35.7	39.5	26	0	0	0	63	2.72	31.2	69	39	2			26	96	96	141/94	332.687	5.04	80.86	11.0733	36.34
30	22	2	13	19	400.581	176.3	25.35	25.52	23.24	0.94	1.11	40.7	18	24.9		2242	2.58	59.7	0.1	59.8	19	1	0	0	121	7.75	117.9	271	31	6.1			34	108	108	161/108	400.581	4.73	300.167	7.86	481.24
31	50	1	11	33	441.126	79.13	4.86	9.66	8.8	0.44	0.3	29.2	56			223	1.2	7.3	19.6	26.9	33	0	0	0	61	10.81	31.7	89	49	1.7			15	75	75	98/55	441.126	2.71	158.02	39.08	35.35
38	61	1	4	21	144.709	175.07	0.528	18.08	14.21	0.98	0.84	30.5	88			714	1.44	3.5	31.3	34.8	21	0	0	0	48	5.68	15.4	114	41	1.2			20	101	101	107/65	144.709	3.75	181.9	1.36	13.62
40	35	1	10	80	282.429	50.51	1.05	17.97	14.69	1.99	0.88	27	493			1039	2.04	9.7	34.2	43.9	80	0	0	0	19	3.63	28.2	62	54	4.1			18	101	101	110/86	282.429	4.56	56.33	8.65	34.13
41	63	2	6	10	59.8848	161.65	89.19	13.26	9.45	1.6	1.35	32.7	42	11.2		416	0。76	1.7	32.1	33.8	10	0	0	0	18	3.75		271	31	6.1			18	100	100	112/85	59.8848	4.39	232.647	1.55	79.45
44	62	2	3	10	131.776	56.79	25.54	6.91	5.29	0.87	0.6	31.4	41	14		448	1.57	5.3	27.5	32.8	10	0	0	0	79	6.45	12.4	89	49	1.7	160	57.2	22	72	72	109/63	131.776	8.76	105.42	18.7533	20.41
47	50	1	9	14	222.656	84.58	0.996	30.13	25.98	3.41	0.64	11.6	158	20		330	1.06	2.1	20.9	23	14	0	0	0	50	2.34	16.3	167	35	4.4			15	110	110	124/80	222.656	1.79	235.99	57.0167	46.99
56	65	1	7	25	344.3	139.25	12.1	16.35	14.61	0.27	0.37	30.4	137	14.1		1513	1.34	3.8	23.3	27.1	25	1	0	1	97	13.1	139.6	62	29	2.2			29	107	107	137/79	344.3	5.975	217.393	49.9611	116.58
64	73	1	2	15	72.7765	182.57	0.763	11.18	8.69	1.53	0.86	26.8	287	14.5		124	1.57	1	39.1	34.7	15	1	0	0	146	6.1	13.5	57.3	30.2	0.7			20	86	86	137/51	72.7765	5.79	282.793	109.259	36.59
66	79	1	3	9	24.4996	75.73	2.84	13.5	4.28	0.51	0.18	52.7	109	14.2		1515	1.76	15.3	33.4	39.4	9	0	0	1	107	12.64	74.3	57.3	30.2	0.7	165	51.4	20	84	84	147/72	24.4996	2.71	140.59	100.867	72.67
68	74	1	12	19	238.583	94.03	13.69	17	15.14	0.72	1.04	20.5	64	17.8		590	1.35	15.4	14.6	30	19	0	0	0	184	13.3	20.2	47	35	6.3			40	130	130	92/50	238.583	4.07	203.133	15.9333	41.66
71	33	1	6	17	237.881	11.16	1.5	23.55	19.83	6.83	1.93	41.2	126	17.1		1140	1.68	13.9	22.3	36.2	17	0	0	0	380	22.5	17.1	108	31	4.6	160	61.8	18	105	105	167/100	237.881	1.32	315.947	54.42	75.62
73	43	1	9	25	270.509	215.17	0.83	5.36	3.36	0.62	0.42	19.8	63	14.4		1630	1.63	2.2	28	30.2	25	0	0	0	109	3.3	36.1	40	33	1	165	64	15	102	102	112/69	270.509	6.925	244.21	8.42	45.09
77	34	2	2	12	24.1501	64.3	12.28	25.68	23.49	0.96	0.89	42.4	163	12.1		200	2.25	5.3	42.2	47.5	12	0	1	0	95	5.76	22.5				160	50.5	20	100	100	127/73	24.1501	2.43	138.06	89.1167	11.56
78	57	1	6	16	205.217	83.68	1.76	5.3	3.15	1.3	0.57	37.6	14	12.3	45	664	1.5	7.1	24.1	31.2	16	0	0	0	236	11.5	11.1	87.7	33.8	0.6	152	47.7	21	89	89	139/95	205.217	0.81	234.627	10.72	11.79
80	40	1	13	11	105.984	26.11	3.85	16.36	15.09	0.8	0.18	35.5	97	12.2		1137	1.05	7.5	12	19.5	11	0	0	0	45	12.78	25.2	57	32				30	144	144	120/76	105.984	9.41	450.527	167.081	336.713
84	77	2	3	5	157.912	117.93	0.86	10.23	8.48	0.7	0.84	42	112	12.9		51	2.44	4.4	48.4	52.8	5	0	0	0	91	6.89	39.5	48	39.6				22	94	94	124/59	157.912	2.57	412.78	54.3056	48.36
85	32	2	2	9	76.6992	104	3.62	7.68	6.63	0.51	0.49	46.2	227	12		167	2.64	3.4	55.1	58.5	9	0	0	0	53	3.65	56	163	39	0.6	170	54.7	20	90	90	97/70	76.6992	2.3	185.22	72.9222	33.16
88	57	2	2	13	67.1089	141.97	29.47	14.09	10.71	1.57	1.61	25.5	165	12.3		649	1.37	6.3	20.5	26.8	13	0	0	0	174	9.18	11.7	69	39	2	160	61.6	20	75	75	138/86	67.1089	5.79	195.18	7.4	16.57
95	79	1	8	16	309.889	94.84	9.14	13.76	10.98	1.17	1.48	21.3	52	16.1		691	1.34	5.5	17.2	22.7	16	1	0	0	202	14.9	36.3	271	31	6.1			20	91	91	133/69	309.889	0.72	371.967	37.7533	21.09
96	30	2	8	27	109.635	141.83	0.876	11.61	9.96	1.01	0.43	40.7	144	11.6		422	2.68	5.9	52.6	58.5	27	0	0	0	37	3.11	13.9	33	38	1.8			18	108	108	105/61	109.635	3.75	172.66	89.3333	82.64
99	34	1	11	21	68.1935	283.07	1.49	4.38	3.52	0.36	0.31	33.1	29	11.6		1623	1.03	8.6	10.9	19.5	21	0	0	0	80	11.47	17.5	77	32	2.4			32	122	122	125/85	68.1935	1.32	362.46	51.0111	57.69
103	71	2	4	8	34.7143	70.26	2.25	7.16	6.78	0.24	0.11	51.3	94	23.8		953	1.3	9.2	17.8	27	8	1	0	1	106	16.33	57.8	65	22	3.5	160	45	21	111	111	97/81	34.7143	2.57	236.62	14.66	61.13
105	49	1	2	4	61.5909	54.61	9.48	16.13	13.3	0.65	0.47	36.4	58	14.5		733	2.25	3.4	40.4	43.8	4	0	0	0	91	4.56	9.3	95	37	1.5	160	50	20	89	89	103/72	61.5909	2.04	302.74	76.8222	26.1
111	57	1	6	15	333.736	42.88	2.35	18.17	16.35	0.49	1.02	31.4	126	29.2		200	3.18	2.1	64.4	66.5	15	0	0	1	228	26.72	167.7	65	22	3.5			20	77	135	105/71	333.736	2.57	313.26	89.3333	127
113	69	2	3	21	140.628	64.1	8.01	15.97	13.81	0.99	0.76	29.1	192	12.5	105	1006	1.65	7.9	27.8	35.7	21	1	0	0	128	11	8.5	95	37	1.5	153	53.6	19	84	84	95/56	140.628	8.55	307.953	148.537	180.78
115	52	1	2	9	114.295	155.33	1.24	5.94	4.08	1.54	0.25	41.1	68	13.7	40	2011	2.08	7.4	36.9	44.3	9	0	1	0	71	6.22	14.9	89	49	1.7	165	77	20	100	100	114/64	114.295	4.73	659.111	49.7467	45.9
140	71	2	7	12	156.63	191.11	100	12.75	10.47	2.1	3.6	22.5	68	12.9		1108	1.22	0.9	37.5	38.4	12	0	0	0	336	26.9	17.1	167	35	4.4	160	65	20	120	120	118/61	156.63	6.54	244.78	97.2389	249.56
142	68	1	3	9	189.643	181.38	3.06	7.83	6.68	0.81	0.25	52.6	47	11.2	1	3229	1.09	7.9	27	34.9	9	0	0	0	116	10.97	14.8	33	38	1.8	178	68	21	89	89	119/81	189.643	7.92	1047.11	38.0133	135.75
145	65	1	2	7	248.795	109.99	0.992	10.55	9.52	0.46	0.5	34	85	11.4		712	0.99	6.6	25.2	31.8	7	0	0	0	85	7.48	5.5	77	32	2.4			20	67	67	90/46	248.795	9.41	100.48	50.0933	91.59
146	74	1	2	9	74.0193	127.72	1.41	8.18	6.5	0.79	0.82	35.2	97		80	330	1.17	4.9	31.9	36.8	9	1	0	0	86	5.23	11.4	95	37	1.5	181	74.7	18	75	75	140/69	74.0193	2.43	3.06	99.3944	10.39
147	49	1	4	17	102.372	45.33	0.742	12.49	10.46	0.98	0.9	42.4	116	11.3		347	1.33	7.6	32.5	40.1	17	0	0	0	61	7.94	18.9	53	36	1.4			35	100	100	121/74	102.372	0.81	112.65	76.8222	6.53
150	66	1	6	18	194.77	146.1	22.94	14.04	12.61	1.02	0.23	37	51	12.5		807	0.85	2.9	24.5	27.4	18	0	1	0	121	9.22	8.8	78	32	1	165	67.5	22	98	98	107/72	194.77	3	569.778	38.54	33.4
151	73	1	3	6	59.9208	45.06	2.1	5.22	3.84	0.5	0.83	37.7	50	13.2		361	1.13	5.7	29	34.7	6	0	0	1	91	6.07	8.9				173	64	18	70	70	105/60	59.9208	1.55	196.353	46.7533	7.52
152	62	1	10	16	155.775	257.07	100	4.72	4.28	0.16	0.21	29.2	124	14.5		2553	0.58	1.6	17.4	19	16	0	0	0	221	23.48	9.6	108	28	1.1	178	65	22	141	141	81/60	155.775	0.34	353.213	149.778	133.67
159	73	1	2	41	113.441	102	5.22	14.22	12.44	0.87	0.66	31.4	290	10.7		490	1.01	2.7	24.3	27	41	1	0	0	118	4.97	51.5				150	60	20	84	84	107/56	113.441	8.34	266.46	178.922	52.62
166	64	1	2	19	64.5815	36.39	8.03	12.18	10.28	0.93	0.71	23.3	236	15.1	>120	2000	1.03	9.2	18.5	27.7	19	1	0	1	268	9.3	12.4						21	70	70	116/96	64.5815	3	212.84	88.6556	39.6
167	71	1	5	11	42.5598	68.54	0.944	9.54	8.15	0.82	0.48	38.9	65	11.4		2817	1.12	5.8	29	34.8	11	0	0	1	153	12.49	37.4				165	58	19	101	101	99/71	42.5598	1.21	442.04	75.1259	28.42
168	50	1	3	10	56.4641	58.57	0.714	5.01	4.17	0.62	0.18	46.4	88	15.8	11	2618	1.65	8	41.8	49.8	10	1	0	0	76	4.85	23.5				176	104.9	20	90	90	138/85	56.4641	0.38	236.62	70.8833	94.31
178	56	1	4	12	118.568	50	4.26	9.53	7.27	0.03	0.06	34.7	132	18.4	35	1192	0.78	11.4	10	21.4	12	0	0	1	58	6.34	143.8						20	76	76	129/66	118.568	0.63	181.9	61.5722	59.55
181	53	2	5	10	96.3906	16.55	0.175	2.2	1.21	0.81	0.14	29.6	44	14.1		627	1.16	11.9	22.3	34.2	10	0	0	0	51	2.44	46.3				163	45	19	58	58	89/53	96.3906	0.34	168.15	54.8	59.24
182	72	1	4	6	90.8366	16.05	0.105	4.2	2.81	1.14	0.23	36.2	56	10.9	65	196	1.59	10.9	35.9	46.8	6	0	0	0	173	9.73	7.9				170	64	20	78	78	116/72	90.8366	0.34	53.24	87.8333	9.92
187	60	2	2	6	32.4616	56.9	35.73	21.86	20.04	1.02	0.78	21.4	109	13.4		1151	1.17	6	21.6	27.6	6	1	0	0	466	19.8	6.6						20	80	80	117/60	32.4616	0.54	375.2	139.041	4.47
188	24	1	2	40	47.803	27.18	18.66	5.48	4.41	0.66	0.37	35.6	125	14.5		122	1.14	1.8	27.5	29.3	40	0	0	0	96	6.49	12	75	40	1.8			25	110	110	127/65	47.803	3	46.29	97.95	52.62
190	47	1	3	10	85.0885	14.14	0.83	17.87	15.37	1.46	0.82	40.5	309	11.3		2468	0.65	6.2	11.4	17.6	10	1	0	0	194	11.81	24.3				165	70	20	94	94	132/88	85.0885	2.57	104.42	104.644	21.54
196	33	1	4	23	118.607	14.94	1.53	16.49	13.92	1.3	0.99	48.7	273	12.2		2211	1.41	39.7	18	57.7	23	0	0	0	443	28.82	13.8	156	32	0.6			18	69	69	121/88	118.607	0.46	110.55	55.18	35.11
200	41	1	6	15	34.1705	217.71	0.788	13.8	12.57	0.4	0.76	34.6	86	12.6		437	1.33	3.3	31.5	34.8	15	0	0	0	47	2.64	51	92.1	36.1	3.8			20	99	99	125/81	34.1705	0.91	80.86	94.4444	8.74
205	73	1	6	36	92.7397	183.84	8.43	8.32	7.87	0.24	0.18	38.4	111	14.5		575	0.95	3.7	22.5	26.2	36	0	0	1	121	10.95	8.7	54	39	1.2			25	98	98	112/74	92.7397	8.03	62.89	87.8333	98.08
207	80	1	4	10	90.9532	152.83	15.67	10.49	9.7	0.2	0.52	55.1	91	10.5	4	1283	1.51	4.2	38.6	42.8	10	1	1	1	182	17.83	11.9				165	51	21	85	85	134/89	90.9532	1.01	153.84	51.4933	59.86
209	32	2	4	7	67.8439	11.2	2.57	9.02	7.04	1.4	0.65	42.5	253	10.9	15	225	2.28	7.3	48.1	55.4	7	1	0	0	915	28.64	5.8				156	44	20	82	82	147/100	67.8439	0.91	166.67	75.6852	7.52
210	65	1	2	25	241.959	114	0.486	11.4	9.21	1.16	0.82	39.3	347	11.6	>120	1746	1.43	6.2	33.8	40	25	1	1	0	71	4.05	46.3				170	62.1	20	108	108	136/95	241.959	2.17	236.62	157.485	73.4
213	63	1	2	5	42.3267	102.32	1.88	4.83	3.75	0.81	0.23	30.4	84	13.9	25	2369	0.98	5	24.7	29.7	5	0	1	0	69	5.76	11.3	41	25				22	92	92	103/63	42.3267	0.54	232.647	51.7278	12.48
214	63	1	4	13	32.3063	2.65	2.65	18.18	15.63	1.13	1.21	39.3	58	15.8	6	1214	0.95	4.7	24.4	29.1	13	0	0	1	66	4.94	45.6				160	50	20	109	109	104/66	32.3063	0.91	135.57	40.7333	180.42
215	51	2	2	11	357.311	259.57	100	9.7	7.54	1.23	0.71	32.7	232		>120	1630	1.34	6.4	30.5	36.9	11	0	1	1	151	11.59	24.3				162	67.5	21	102	102	92/63	357.311	3.29	388.42	110.126	66.04
216	84	2	11	16	99.4977	67.91	13.02	22.46	21.85	0.22	0.21	27	46	17.3		307	0.81	9.5	15	24.5	16	0	0	0	55	7.06	68.9	72	42	8.9	160	55	15	128	128	130/70	99.4977	0.72	87.62	67.9389	110.92
217	50	1	4	39	68.9703	98.33	0.686	7.63	5.19	0.92	0.58	34.5	380	12.3		2968	1.06	4.5	25.8	30.3	39	1	0	0	79	7.98	6.2	92	23	0.6			15	63	63	143/81	68.9703	0.34	102.43	205.767	18.15
220	65	1	3	20	32.1509	49.04	0.25	7.81	7.31	0.38	0.06	28.6	77	12.6		754	1.08	4.7	28	32.7	20	0	0	0	68	9.02	18.7	51	34				19	60	60	111/71	32.1509	0.34	174.19	99.3944	8.5
221	46	1	2	8	27.8398	10.29	0.34	6.63	8.44	1.16	0.58	44.4	105	10.4		365	1.59	9.9	36.2	46.1	8	1	0	0	86	5.32	30.4						21	83	83	142/91	27.8398	0.34	125.98	152.333	26.79
226	68	1	3	5	79.6898	198.09	1.41	5.05	3.66	1.14	0.19	37.4	58	10.8		2524	1.08	5	39.4	44.4	5	0	0	1	99	5.73	12.7				178	78	20	91	110	119/74	79.6898	1.55	350.187	36.4667	24.72
229	70	1	4	3	72.7765	27.6	0.915	18.02	14.67	1.8	1.24	30.2	180	10.2		328	0.96	4.9	33.4	38.6	3	1	0	1	721	37.54	2.6				155	51	20	84	84	123/69	72.7765	0.81	206.613	80	342.973
235	78	2	3	7	34.2482	69.2	0.52	2.76	2.34	0.3	0.11	27.3	51	11.4	25	2029	1.27	5.2	30	35.2	7	1	0	1	56	6.47	28.6				140	46	21	100	100	117/73	34.2482	0.63	234.627	46.1133	18.6
241	32	1	12	17	102.916	9	2.78	22.32	18.35	1.72	1.68	32.3	42	23.5		716	1.2	4.7	24.4	29.1	17	1	0	0	176	6.89	12	442	33	16.1			15	156	156	96/50	102.916	6.35	221.107	47.2722	54.67
244	71	1	5	14	114.567	35.12	0.676	5.43	4.23	0.31	0.83	34.7	78	14.1		1180	1.21	18.7	18.1	36.8	14	0	0	0	88	5.18	129				158	46	20	98	98	97/63	114.567	1.21	580.889	70.8833	4.74
247	73	2	14	14	581.415	220.78	100	16.4	15.16	0.27	0.71	32.6	22	15.7		1304	0.84	1.9	28.5	30.4	14	1	0	0	206	16.01	16	21	35	4.7			22	118	118	112/63	581.415	2.3	226.8	57.0167	287.14
248	83	1	9	12	41.5888	67.59	2.44	28.11	26.46	0.65	0.67	29.6	202	13.2		31	1.72	2	50.8	52.8	12	0	0	1	156	7.33	13.5	35	33	7.4			15	92	92	150/72	41.5888	1.11	138.06	69.3944	44.02
253	80	1	8	26	280.759	96.38	1.56	15.4	12.59	1.48	0.99	26	283	13.7		430	0.96	4.9	25	29	26	0	0	0	205	18.92	11.4	105	28	0.8	168	54.8	20	83	83	126/59	280.759	0.63	59.55	133.47	17.02
256	29	2	4	14	85.3215	14.23	0.53	4.96	3.63	1.06	0.22	29.5	123	16.7		260	1.56	12.9	35.8	48.7	14	0	0	0	49	4.7	192.5				145	35	20	78	78	110/76	85.3215	1.21	109.5	82.9167	163.26
258	45	1	5	15	24.655	221.45	6.64	6.14	4.62	1.08	0.32	39.8	114	12.7		1465	1.04	5.9	27.3	33.2	15	0	1	0	51	4.9	23.8	71	36	2.5			16	106	106	110/76	24.655	3.91	180.42	80.5722	12.94
260	68	2	2	11	27.5679	62.28	4.56	8.86	7.71	0.55	0.3	29.8	95	12.7		2360	0.89	2.5	27.8	30.3	11	1	1	0	85	4.73	6.7	48.4	29.6	1.1	150	55.6	18	80	80	127/76	27.5679	4.73	489.778	43.34	19.28
263	65	2	8	18	39.1808	27.4	0.814	18.7	17.67	0.38	0.27	27.9	105	12.9		592	1.3	9.1	33.3	42.4	18	0	0	0	57	11.99	13.7	72	50	1.7			15	96	96	93/61	39.1808	1.79	75.27	152.296	10.39
264	53	2	2	5	26.4804	109.62	0.632	4.74	4.01	0.32	0.34	34.7	81	13.5	30	2582	0.77	17.1	10.8	27.9	5	0	0	0	50	4.41	10.2				150	62	20	76	76	100/57	26.4804	3.14	1093.33	52.2133	13.85
269	52	1	2	7	51.0655	230.05	1.92	12.78	11.35	0.67	0.58	35.7	140	14.4	>120	2242	1.02	4.2	27.8	32	7	0	0	1	57	6.97	26.3				160	52	20	78	78	89/52	51.0655	2.3	159.43	116.4	52.04
271	53	1	8	28	22.7907	117.63	0.513	10.54	8.16	1.24	1	27.7	123	16.4		432	0.89	3	24.2	27.2	28	0	0	0	98	6.2	20.7	104	37	1.4			15	69	69	124/80	22.7907	0.63	105.42	98.6722	45.9
272	65	2	3	3	45.0843	64.68	0.641	4.02	2.08	1.48	0.3	32.6	80	13.8		1609	1.1	9.6	22.8	32.4	3	0	0	0	62	4.1	20				155	34	21	75	75	96/63	45.0843	0.38	44.12	80.3519	50.89
273	44	1	11	18	59.5324	104.29	65.47	18.93	15.31	0.68	0.95	41.8	105	42.8		1064	1.56	24.5	18.5	43	18	1	0	0	165	14.73	15.7	75	40	1.1			19	88	88	130/87	59.5324	1.55	300.167	100.128	51.75
275	64	2	2	6	41.783	125.97	0.09	10.04	6.83	1.83	1.27	33.8	93	12.7	73	558	1.42	3.9	38	41.9	6	1	1	1	73	2.95	7.6				155	67	20	78	78	150/77	41.783	2.3	123.68	58.6333	32.2
277	67	2	6	17	47.1816	74.32	1.1	6.57	1.76	3.72	0.44	31.3	188	13.6	>120	787	1.14	5	29.1	34.1	17	0	0	0	231	6.84	33.4				160	61	20	74	74	117/76	47.1816	1.79	171.367	265.519	42.96
281	47	1	8	46	77.9809	94.56	1.86	11.76	9.85	0.8	0.98	34.9	313	14.9		824	1.54	3.8	41.6	45.4	46	1	0	0	160	11.62	16.3	128	28	1.2			24	67	67	152/98	77.9809	0.46	165.2	263.048	26.79
282	76	1	7	19	75.8448	147.42	4.51	16.45	14.56	0.7	0.4	35.8	139	14.7		2643	0.93	12.2	17	29.2	19	0	0	0	33	4.51	105.4	65	38	1.5			25	106	106	121/74	75.8448	2.43	172.833	90.0185	39.86
289	68	1	2	11	53.59	20.14	1.1	4.96	3.4	1.07	0.37	40.2	84	10.6		1156	1.24	11.1	27.9	39	11	1	0	1	39	5.51	10.7				168	45	20	85	85	142/96	53.59	1.67	78.43	69.8889	18.38
308	69	2	4	12	181.603	6.89	0.412	5.94	3.98	1.22	0.33	47.3	83	18.5		842	1.4	28.7	3.4	32.1	12	0	0	0	51	4.38	4.5				158	75.5	20	120	120	107/68	181.603	3.59	153.84	1.01	2.12
327	80	2	6	1	34.5201	<10	0.056	7.27	6.48	0.47	0.27	40.5	135	12.7		1414	1.7	17.9	18	35.9	1	1	0	1	45	55	142	201	23	2.9			15	70	70	115/65	34.5201	2.71	160.85	103.43	41.14
334	57	1	2	13	122.995	226.08	1.11	14.53	11.72	1.33	1.06	41.7	248	14.3	>120	1185	2.27	4	48.2	52.2	13	1	1	0	178	11.38	8.1						21	100	100	106/74	122.995	7.515	420.047	103.872	52.33
335	50	1	2	8	335.6	201.2	0.26	18.23	16.28	0.44	1.25	41.2	161	12.7		1849	1.93	15.9	25.3	41.2	8	0	0	0	62	4.67	59.4				170	57	20	80	80	94/61	335.6	7.52	318.66	49.2778	190.38
336	63	1	2	36	117.558	23.5	0.104	11.52	10.16	0.62	0.43	18.7	237	15.1		1874	0.99	13.1	10.1	23.2	36	0	0	0	34	5.58	23.5						20	90	90	133/88	117.558	2.17	182.01	96.5278	62.74
339	18	1	5	15	183.429	50.73	0.25	18.47	16.9	0.59	0.97	44.2	236	12.8		711	2.01	5	40.7	45.7	15	0	0	0	129	5.56	28.1	129	25	5			17	87	87	106/62	183.429	6.34	56.96	92.4056	29.59
340	60	2	4	11	37.8214	270.14	0.44	14.3	11.91	1.27	0.74	26.4	379	13.9	>120	699	1.76	3.8	35.7	39.5	11	1	1	0	920	18.67	6.9						20	102	102	131/77	37.8214	7.72	234.627	146.093	37.58

## Sheet: Non-survival group
No.	Age	Gender	Hospital stays	Death days	HSP90α	SOFA	PCT	CRP	WBC	N#	L#	M#	HCT	PLT#	PT	ESR	FER (10-160 ug/L)	TRF (2.0-3.6 g/L)	Fe (4.1-30.1 umol/L)	UIBC	TIBC	Hospital stays	Hypertension	Diabetes	COPD	Crea	BUN	TBI	PaO2	PaCO2	Lct	Length	Weight	Breath rate	Pulse rate	Heart rates	Blood pressure	HSP90α	IL-1β	IL-18	ENA-78	MIP-3α
2	63	1	28	42	272.826	2	1.44	124.56	6.41	5.7	0.47	0.13	24.8	273		55	479	0.8	12.3	1.3	13.6	28	1	1	0	254	13.49	2.6	81.5	28.6	0.6			20	77	77	115/61	272.826	1.55	168.15	9.5	3.09
4	63	2	25	25	463.564	12	2.45	199.91	16.59	14.82	0.66	0.26	25	130	14.1		1450	1.18	6.8	18.3	25.1	25	0	0	0	23	1.69	73	89	36	2.6			34	137	137	123/89	463.564	9.63	498.9	61.1	196.03
18	67	2	4	10	331.861	7	0.902	65.51	21.52	17.47	1.76	0.49	44	386			1479	1.27	14.7	13.6	28.3	4	1	0	0	101	10.5	11.6	86	35	8.7	160	70	21	96	96	111/66	331.861	3.75	511.91	15.69	31.01
22	29	1	15	15	1014.84	7	6.42	123.75	10.97	9.66	0.42	0.31	44.7	189	14.9		1993	1.2	2	26.3	28.3	15	0	0	0	103	17.28	20.1	53	62	1.7			15	113	113	128/65	1014.84	13.68	331.66	14.58	89.38
29	33	2	13	27	249.445	5	0.621	72.14	11.06	8.8	1.05	0.36	33	312	11.4		2177	2.3	10.1	37.7	47.8	13	0	0	0	21	3.24	32.9	105	35	4.1			23	112	112	128/82	249.445	27.93	361	6.89	43.75
34	67	1	12	24	432.221	3	24.72	218.26	23.43	21.38	0.67	1.29	34.8	451	13.4		426	1.38	1.2	30.6	31.8	12	0	0	0	369	15.4	18.9				165	58.8	20	95	95	100/81	432.221	11.95	277.53	8.9	78.29
35	63	1	7	7	713.959	16	4.48	23.01	9.42	8.9	0.21	0.26	49.1	110	19		456	2.51	12	39.2	51.2	7	1	0	0	186	21.43	79.9	87	38	1.9			15	84	84	138/88	713.959	5.43	158.02	7.4	93.4
39	60	1	6	18	459.136	4	16.97	367.73	27.09	25.27	0.4	0.73	27.3	325	15.2		1035	0.16	12	3.5	15.5	6	1	1	0	786	23.99	8.2	44	30		170	56.6	22	110	110	102/57	459.136	4.73	635.59	6.68	228.24
43	65	2	27	33	821.776	18	2.89	182.8	8.99	6.57	1.48	0.72	26.1	38	16.5		1137	1.19	3	19.9	22.9	27	0	0	0	118	18.83	370.9	31	33	4	165	75	19	123	123	88/46	821.776	6.92	706.22	24.44	204.36
46	63	1	12	14	926.758	9	100	138	12.29	1.58	0.34	0.22	43.5	151	17		681	1.51	4.5	27.3	31.8	12	0	0	0	100	19.52						75	19	123	123	88/46	926.758	4.56	183.61	20.22	213.19
55	43	1	12	14	953.557	15	100	148.46	11.92	10.58	0.47	0.57	28.3	12	13		309	1.19	4.6	18.3	22.9	12	0	0	0	107	5.22	20.2	31	45	3.2			18	99	99	131/77	953.557	5.07	250.55	16.47	148.38
62	50	1	2	8	266.65	6	100	273.82	5.08	4.28	0.51	0.18	52.7	109	13.6		916	1.53	1.2	29.3	30.5	2	0	0	0	634	28.1	26.5	54	39	2.6	162	62	21	120	120	110/68	266.65	2.57	1013	372.35	294.21
65	43	1	3	9	362.583	9	6.23	148.92	34.77	10.29	1.23	1.35	24.7	319	14		1240	1.93	5.7	24.1	44.8	3	0	0	0	80	7.26	16.8	153	35	2.2			18	86	86	109/65	362.583	4.56	193.48	1.96	34.62
76	66	1	21	25	801.036	6	100	201.79	17.01	13.93	0.87	1.54	21.7	58	12.5		184	1.9	1.6	34.7	36.3	21	0	0	1	708	33.6	13.8				170	60.6	20	96	96	142/76	801.036	6.16	652.49	5.39	76
81	59	1	6	16	480.187	6	38.43	106.83	6.49	4.86	0.54	0.89	37.2	79	18.4		1020	1.98	11.6	30.1	41.7	6	1	1	0	671	20.31	16.2				171	56.2	20	63	63	141/85	480.187	4.07	1091	76.18	71.95
83	75	1	10	24	127.024	2	17.8	214.82	9.76	8.83	0.57	0.22	52.3	268	13.3		480	2.15	7.7	36.5	44.2	10	0	1	1	87	10.54	27.7	63.5	36.1	1.9			19	78	78	135/82	127.024	1.67	498.9	160.41	49.2
91	43	1	20	24	486.984	10	1.02	282.6	16.25	14.82	0.71	0.54	39.7	192			130	0.72	3.4	12.8	16.2	20	1	1	0	82	7.65	47.9	85	31	1.4	168	75	28	103	103	104/69	486.984	3.14	205.61	262.45	80.64
92	71	1	13	15	133.938	8	1.26	96.93	10.23	8.86	0.55	0.74	38.8	121	15		612	1.4	5.2	26.4	31.6	13	1	1	0	121	10.3	15.9	40	20	3.5			20	110	110	159/92	133.938	2.17	52.63	212.13	11.79
93	69	2	67	81	162.212	9	11.54	128.56	33.26	25.59	1.47	2.74	25.8	228			961	0.64	7.7	7.3	15	67	1	0	0	126	18.7	18.8	70	23	3.1			28	153	153	128/70	162.212	9.63	4499	432.43	189.28
98	71	1	37	45	490.829	8	3.99	92.61	14.98	12.96	0.83	0.22	28.3	198	24		897	1.66	7.9	23.9	31.8	37	1	0	0	231	24.21	155	68	31	2.2	155	56.8	22	96	96	160/96	490.829	2.04	477.99	104.8	163.49
110	57	2	15	21	390.236	3	15.03	25.18	25.8	20.67	1.65	1.6	32.2	354	13.5		1676	1.44	5.3	25.3	30.6	15	0	1	0	364	23.66	7.9				162	95	20	78	78	104/73	390.236	5.61	706.22	335.05	100.02
116	61	2	9	19	291.158	3	0.734	158.17	17.71	15.13	0.32	1.93	51.8	117	12.5		155	2.49	4.2	46.8	51	9	0	0	1	50	6.47	89.5	41	99	2	160	44.5	22	97	97	146/85	291.158	5.43	553.16	94.41	99.53
117	55	1	40	54	163.377	5	6.12	209.37	23.66	20.32	1.57	1.58	33.9	160	13.4		469	1.49	5.3	25.7	31	40	0	0	1	220	11	11.7	93	40	1.6			30	96	96	111/71	163.377	2.17	396.31	196.9	25.87
121	50	1	13	15	327.899	13	23.84	82.82	8.86	7.47	0.22	1.07	64.9	75	33.3		386	2.1	4.5	50.6	55.1	13	0	0	1	265	24.33	179.4	67	66	1.5			17	105	105	124/67	327.899	2.3	114.79	162.75	325.78
123	58	2	10	16	242.609	7	4.01	58.51	10.31	8.49	0.91	0.8	45.3	150	15.1		259	0.05	0.3	24.7	25	10	1	1	0	155	11.37	7.8	154	29	2.2			21	90	90	168/89	242.609	2.04	340.2	99.81	25.18
125	49	2	10	24	704.521	5	5.53	189.15	18.25	16.96	0.69	0.53	36.5	413	13.9	>120	1367	0.73	6.8	15.4	22.2	10	1	0	0	86	8.69	20.4	108	38	2.7	185	86	18	121	121	140/80	704.521	11.71	84.19	6.28	75.62
134	73	1	6	18	229.792	5	0.531	10.31	12.27	10.57	0.56	0.98	46.9	48	17.4		633	1.37	12.8	28.4	41.2	6	0	0	1	88	10.37	51.2	124	34	1.3			15	90	90	127/89	229.792	2.17	231.97	35.69	60.81
137	31	1	1	7	568.818	9	7.12	206.22	16.82	15.69	0.29	0.46	38.4	20	14		2868	1.17	9.2	27.4	36.6	1	0	0	0	218	15.7	106.6				170	80	32	124	124	105/66	568.818	4.73	821.62	34.19	406.07
141	44	1	75	75	302.887	13	10.19	121.33	16.49	13.67	1.46	1.26	58.9	106	15.6		2302	0.79	5.9	19.5	25.4	75	1	0	0	222	7.37	15.9	69	40	2.4			18	92	92	111/74	302.887	5.79	364.07	109.29	67.74
148	66	1	8	14	459.098	10	85.08	202.97	4.15	2.99	0.63	0.1	35.2	64	20		880	0.97	1.8	29.2	31	8	0	0	0	159	10.77	12	65	24	3.5			20	87	87	100/62	459.098	7.52	195.18	210.55	330.7
153	55	1	68	74	214.412	12	0.944	43.86	16.82	15.07	0.79	0.96	30.9	175	13		639	1	2.5	29.1	31.6	68	0	0	1	54	8.25	28.7	127	33	1.1			15	98	98	129/51	214.412	0.46	58.25	167.54	18.83
163	78	1	4	4	782.976	7	100	243.74	20.37	18.91	0.62	0.53	47.3	173	14.2		854	1.12	2.3	32.8	35.1	4	1	0	1	131	14.37	7.6	66	50	4.2	165	66	15	147	147	76/52	782.976	0.72	534.4	210.55	140.04
169	73	2	10	20	101.235	7	1.1	73.4	9.04	8.55	0.3	0.13	33.3	55	14.9		535	1.54	7.1	38.3	45.4	10	1	0	0	65	3.8	21.4	103	34	1			15	87	87	125/75	101.235	2.04	94.8	268.61	30.3
170	49	1	31	37	154.173	7	3.93	103.18	11.32	10.56	0.53	0.15	38.3	119	12.6		353	1.12	2	32.6	34.6	31	0	0	1	47	7.6	19.2	92	36	0.8			23	105	105	100/63	154.173	0.34	86.75	62.38	5.78
176	44	2	29	35	752.72	10	34.34	59.41	12.16	10.77	0.8	0.48	33.9	25	15.9	3	2960	0.76	18.6	1.3	19.9	29	0	0	0	142	4.93	43	51	42	5.3			17	88	88	142/81	752.72	1.67	572.62	86.27	120.14
199	73	1	10	24	186.953	3	0.306	39.24	7.74	7.02	0.54	0.08	42	95	14.9	28	154	1.73	10.2	38.3	48.5	10	1	0	1	153	10.87	15.4				168	65	21	88	88	117/70	186.953	2.3	85.04	2.3	5.78
201	73	2	6	16	309.49	6	49.01	112.54	13.49	11.02	0.83	1.1	22.8	84	21.7		267	0.9	4.8	17	21.8	6	0	0	0	517	39.87	9.1						21	75	75	92/56	309.49	2.3	326.09	103.35	41.66
206	62	1	1	5	996.357	13	100	186.19	2.24	0.01	1.29	0.94	17.8	25	35.6	22	3523	0.52	26.5	5	31.5	1	0	0	0	255	13.97	10.1	82	21	9.9			15	140	140	86/53	996.357	188.3	2434	679.6	2764
218	66	1	37	43	143.22	8	0.96	55.74	10.53	7.34	1.67	1.28	41.3	123	12.5		550	1.36	7.7	31.4	39.1	37	0	0	1	69	3.36	30.5	80	33	0.7			16	131	131	104/78	143.22	0.34	80.04	397.74	17.93
222	54	2	8	18	165.98	4	1.81	9.8	8.02	5.43	1.45	0.74	31.3	164	13	55	1016	1.21	17.1	21.5	38.6	8	0	0	1	941	21.11	4.5				168	69	20	76	76	169/90	165.98	1.55	212.84	123.16	7.52
223	2	2	10	16	260.863	10	10	6.79	79.94	8.9	9.13	1.12	1.01	45	4.28638	12.8		2921	0.66	13.3	11.8	48	1	0	0	0	63	266	10	110	24	2.2		25	97	97	144/89	260.863	1.44	658.23	13.87	19.96
231	78	1	6	20	119.218	3	26.24	43.5	10.22	8.14	1.18	0.39	38.4	67			498	1.03	23.3	15.5	38.8	6	1	1	1	92	18.85	26.7	31.7	40.4				23	85	85	122/64	119.218	1.32	289.57	162.75	27.26
237	72	1	9	23	146.949	2	0.563	132.84	12.17	10.06	1.01	0.88	29.5	264	12.5	>120	97	1.75	2.4	51.8	54.2	9	0	0	0	174	4.49	13.8				156	61	20	92	92	149/87	146.949	4.56	89.37	541.03	23.13
242	72	2	2	14	141.938	2	17.05	329.14	19.45	18.29	0.4	0.61	40.7	86	15.4	>120	538	1.22	2	37.7	39.7	2	1	1	1	74	3.4	10.2	59	31	2.5			22	112	112	159/92	141.938	0.54	1122	158.1	77.14
243	18	2	17	27	646.185	9	13	22.87	10.8	8.79	0.81	1.07	21.7	36	15.5		278	0.68	2.1	16.6	18.7	17	0	0	0	114	3.89	18.8	93	38	2.6			20	85	85	122/68	646.185	3.59	174.19	201.33	25.41
262	56	1	14	14	139.491	13	0.529	245.19	10.38	9.09	0.4	0.81	37.5	73	12.1		442	0.96	4.4	26.5	30.9	14	1	1	0	449	19.9	9.5	66	30	1.4			22	109	109	104/54	139.491	2.43	66.37	176.31	50.33
265	69	1	9	15	130.675	7	1.35	225.86	10.9	9.48	0.85	0.42	36.8	169	17.7		871	0.91	2.2	28.9	31.1	9	0	0	0	105	6.47	23.6	45	29		175	70	16	137	137	127/77	130.675	0.38	186.85	363.32	74.14
266	81	1	2	8	148.463	11	0.764	110.51	13.08	11.56	1.07	0.94	50.9	173	11.7		1689	1.3	4.9	34.9	39.8	2	1	0	0	229	15.1	19.3	59	37	5.7	165	55	15	133	133	95/69	148.463	3.14	158.02	274.94	330.7
267	75	1	17	23	120.383	8	3.36	81.86	11.65	10.44	0.67	0.43	36.6	281	14.2		2207	0.59	4.9	14.1	19	17	0	1	1	66	7.15	7.2	61	54	1.7			15	99	99	128/70	120.383	0.91	383.08	414.65	22.22
270	68	2	13	27	156.658	2	0.786	44.17	10.03	8.09	0.83	0.85	33.5	283	14.2		119	1.05	10.5	23.2	33.7	13	1	0	1	241	16.87	6.1				155	46	20	81	94	140/80	156.658	1.32	268.24	565.52	22.67
284	72	1	8	14	193.594	8	8.56	81.92	11.78	10.53	0.44	0.55	24.1	51	13.7		499	0.91	4.8	23.6	28.4	8	1	0	0	351	31.52	7.9	81	74	0.5			26	84	84	131/66	193.594	6.16	406.54	78.86	25.41
311	43	1	13	23	151.415	4	0.832	11.05	4.35	1.8	1.62	0.54	32.5	59	17.8	30	90.5	57	1.2	30.6	31.8	13	0	0	0	57	2.93	90.5				180	92	20	95	95	120/73	151.415	7.32	163.74	122.29	102
329	66	1	3	3	561.05	17	74.21	171.76	24.91	17.62	0.57	0.84	21.7	11	12		107.9	172	12	39.2	51.2	3	0	0	0	172	8.09	107.9	25	32	12.7			25	96	96	62/23	561.05	107.73	294.53	281.45	4501
331	56	2	5	17	134.404	8	2.56	13.03	87.51	11.4	1.5	0.13	46.1	147	11		27.5	94	12	3.5	15.5	5	0	0	0	94	5.26	27.5	138	32	3.6			15	79	79	126/76	134.404	0.46	81.68	292.69	51.75
332	18	2	17	23	268.204	9	100	138.34	10.79	9.02	0.89	0.38	13.6	51	15.6		26.8	189	3	19.9	22.9	17	0	0	0	189	19.8	26.8	140	33	1.1			18	83	83	103/63	268.204	33.85	624.59	246.79	240.18
338	33	1	3	3	149.046	19	1.12	34.56	13.86	11.95	1.2	0.55	20	14	109.7		21.6	328	4.5	27.3	31.8	3	0	0	0	328	11.12	21.6	<11	69	11.2			27	150	150	106/57	149.046	46.57	1345	283.66	258.14

## Sheet: Spearman correlation dates
No.	HSP90α	SOFA	PCT	Crea	BUN	IL-1β	IL-18	ENA-78	MIP-3α
5	227.048	7	34.64	78	11.16	4.9	240.06	47.9278	120.14
9	195.585	3	0.919	94	16.67	5.81	222.22	83.437	38.33
11	62.9143	2	0.589	98	6.54	5.61	216.55	1.8	12.71
15	509.291	3	0.816	438	25.74	2.04	172.66	5.58	108.21
17	270.509	2	75.17	86	10.59	0.91	189.8	5.16	159.087
25	256.873	6	0.957	62	3.6	7.23	207.4	3.18	41.92
26	332.687	5	1.48	63	2.72	5.04	80.86	11.0733	36.34
30	400.581	13	25.35	121	7.75	4.73	300.167	7.86	481.24
31	441.126	11	4.86	61	10.81	2.71	158.02	39.08	35.35
38	144.709	4	0.528	48	5.68	3.75	181.9	1.36	13.62
40	282.429	10	1.05	19	3.63	4.56	56.33	8.65	34.13
41	59.8848	6	89.19	18	3.75	4.39	232.647	1.55	79.45
44	131.776	3	25.54	79	6.45	8.76	105.42	18.7533	20.41
47	222.656	9	0.996	50	2.34	1.79	235.99	57.0167	46.99
56	344.3	7	12.1	97	13.1	5.975	217.393	49.9611	116.58
64	72.7765	2	0.763	146	6.1	5.79	282.793	109.259	36.59
66	24.4996	3	2.84	107	12.64	2.71	140.59	100.867	72.67
68	238.583	12	13.69	184	13.3	4.07	203.133	15.9333	41.66
71	237.881	6	1.5	380	22.5	1.32	315.947	54.42	75.62
73	270.509	9	0.83	109	3.3	6.925	244.21	8.42	45.09
77	24.1501	2	12.28	95	5.76	2.43	138.06	89.1167	11.56
78	205.217	6	1.76	236	11.5	0.81	234.627	10.72	11.79
80	105.984	13	3.85	45	12.78	9.41	450.527	167.081	336.713
84	157.912	3	0.86	91	6.89	2.57	412.78	54.3056	48.36
85	76.6992	2	3.62	53	3.65	2.3	185.22	72.9222	33.16
88	67.1089	2	29.47	174	9.18	5.79	195.18	7.4	16.57
95	309.889	8	9.14	202	14.9	0.72	371.967	37.7533	21.09
96	109.635	8	0.876	37	3.11	3.75	172.66	89.3333	82.64
99	68.1935	11	1.49	80	11.47	1.32	362.46	51.0111	57.69
103	34.7143	4	2.25	106	16.33	2.57	236.62	14.66	61.13
105	61.5909	2	9.48	91	4.56	2.04	302.74	76.8222	26.1
111	333.736	6	2.35	228	26.72	2.57	313.26	89.3333	127
113	140.628	3	8.01	128	11	8.55	307.953	148.537	180.78
115	114.295	2	1.24	71	6.22	4.73	659.111	49.7467	45.9
140	156.63	7	100	336	26.9	6.54	244.78	97.2389	249.56
142	189.643	3	3.06	116	10.97	7.92	1047.11	38.0133	135.75
145	248.795	2	0.992	85	7.48	9.41	100.48	50.0933	91.59
146	74.0193	2	1.41	86	5.23	2.43	3.06	99.3944	10.39
147	102.372	4	0.742	61	7.94	0.81	112.65	76.8222	6.53
150	194.77	6	22.94	121	9.22	3	569.778	38.54	33.4
151	59.9208	3	2.1	91	6.07	1.55	196.353	46.7533	7.52
152	155.775	10	100	221	23.48	0.34	353.213	149.778	133.67
159	113.441	2	5.22	118	4.97	8.34	266.46	178.922	52.62
166	64.5815	2	8.03	268	9.3	3	212.84	88.6556	39.6
167	42.5598	5	0.944	153	12.49	1.21	442.04	75.1259	28.42
168	56.4641	3	0.714	76	4.85	0.38	236.62	70.8833	94.31
178	118.568	4	4.26	58	6.34	0.63	181.9	61.5722	59.55
181	96.3906	5	0.175	51	2.44	0.34	168.15	54.8	59.24
182	90.8366	4	0.105	173	9.73	0.34	53.24	87.8333	9.92
187	32.4616	2	35.73	466	19.8	0.54	375.2	139.041	4.47
188	47.803	2	18.66	96	6.49	3	46.29	97.95	52.62
190	85.0885	3	0.83	194	11.81	2.57	104.42	104.644	21.54
196	118.607	4	1.53	443	28.82	0.46	110.55	55.18	35.11
200	34.1705	6	0.788	47	2.64	0.91	80.86	94.4444	8.74
205	92.7397	6	8.43	121	10.95	8.03	62.89	87.8333	98.08
207	90.9532	4	15.67	182	17.83	1.01	153.84	51.4933	59.86
209	67.8439	4	2.57	915	28.64	0.91	166.67	75.6852	7.52
210	241.959	2	0.486	71	4.05	2.17	236.62	157.485	73.4
213	42.3267	2	1.88	69	5.76	0.54	232.647	51.7278	12.48
214	32.3063	4	2.65	66	4.94	0.91	135.57	40.7333	180.42
215	357.311	2	100	151	11.59	3.29	388.42	110.126	66.04
216	99.4977	11	13.02	55	7.06	0.72	87.62	67.9389	110.92
217	68.9703	4	0.686	79	7.98	0.34	102.43	205.767	18.15
220	32.1509	3	0.25	68	9.02	0.34	174.19	99.3944	8.5
221	27.8398	2	0.34	86	5.32	0.34	125.98	152.333	26.79
226	79.6898	3	1.41	99	5.73	1.55	350.187	36.4667	24.72
229	72.7765	4	0.915	721	37.54	0.81	206.613	80	342.973
235	34.2482	3	0.52	56	6.47	0.63	234.627	46.1133	18.6
241	102.916	12	2.78	176	6.89	6.35	221.107	47.2722	54.67
244	114.567	5	0.676	88	5.18	1.21	580.889	70.8833	4.74
247	581.415	14	100	206	16.01	2.3	226.8	57.0167	287.14
248	41.5888	9	2.44	156	7.33	1.11	138.06	69.3944	44.02
253	280.759	8	1.56	205	18.92	0.63	59.55	133.47	17.02
256	85.3215	4	0.53	49	4.7	1.21	109.5	82.9167	163.26
258	24.655	5	6.64	51	4.9	3.91	180.42	80.5722	12.94
260	27.5679	2	4.56	85	4.73	4.73	489.778	43.34	19.28
263	39.1808	8	0.814	57	11.99	1.79	75.27	152.296	10.39
264	26.4804	2	0.632	50	4.41	3.14	1093.33	52.2133	13.85
269	51.0655	2	1.92	57	6.97	2.3	159.43	116.4	52.04
271	22.7907	8	0.513	98	6.2	0.63	105.42	98.6722	45.9
272	45.0843	3	0.641	62	4.1	0.38	44.12	80.3519	50.89
273	59.5324	11	65.47	165	14.73	1.55	300.167	100.128	51.75
275	41.783	2	0.09	73	2.95	2.3	123.68	58.6333	32.2
277	47.1816	6	1.1	231	6.84	1.79	171.367	265.519	42.96
281	77.9809	8	1.86	160	11.62	0.46	165.2	263.048	26.79
282	75.8448	7	4.51	33	4.51	2.43	172.833	90.0185	39.86
289	53.59	2	1.1	39	5.51	1.67	78.43	69.8889	18.38
308	181.603	4	0.412	51	4.38	3.59	153.84	1.01	2.12
327	34.5201	6	0.056	45	55	2.71	160.85	103.43	41.14
334	122.995	2	1.11	178	11.38	7.515	420.047	103.872	52.33
335	335.6	2	0.26	62	4.67	7.52	318.66	49.2778	190.38
336	117.558	2	0.104	34	5.58	2.17	182.01	96.5278	62.74
339	183.429	5	0.25	129	5.56	6.34	56.96	92.4056	29.59
340	37.8214	4	0.44	920	18.67	7.72	234.627	146.093	37.58
2	272.826	2	1.44	254	13.49	1.55	168.15	9.5	3.09
4	463.564	12	2.45	23	1.69	9.63	498.9	61.1	196.03
18	331.861	7	0.902	101	10.5	3.75	511.91	15.69	31.01
22	1014.84	7	6.42	103	17.28	13.68	331.66	14.58	89.38
29	249.445	5	0.621	21	3.24	27.93	361	6.89	43.75
34	432.221	3	24.72	369	15.4	11.95	277.53	8.9	78.29
35	713.959	16	4.48	186	21.43	5.43	158.02	7.4	93.4
39	459.136	4	16.97	786	23.99	4.73	635.59	6.68	228.24
43	821.776	18	2.89	118	18.83	6.92	706.22	24.44	204.36
46	926.758	9	100	100	19.52	4.56	183.61	20.22	213.19
55	953.557	15	100	107	5.22	5.07	250.55	16.47	148.38
62	266.65	6	100	634	28.1	2.57	1013	372.35	294.21
65	362.583	9	6.23	80	7.26	4.56	193.48	1.96	34.62
76	801.036	6	100	708	33.6	6.16	652.49	5.39	76
81	480.187	6	38.43	671	20.31	4.07	1091	76.18	71.95
83	127.024	2	17.8	87	10.54	1.67	498.9	160.41	49.2
91	486.984	10	1.02	82	7.65	3.14	205.61	262.45	80.64
92	133.938	8	1.26	121	10.3	2.17	52.63	212.13	11.79
93	162.212	9	11.54	126	18.7	9.63	4499	432.43	189.28
98	490.829	8	3.99	231	24.21	2.04	477.99	104.8	163.49
110	390.236	3	15.03	364	23.66	5.61	706.22	335.05	100.02
116	291.158	3	0.734	50	6.47	5.43	553.16	94.41	99.53
117	163.377	5	6.12	220	11	2.17	396.31	196.9	25.87
121	327.899	13	23.84	265	24.33	2.3	114.79	162.75	325.78
123	242.609	7	4.01	155	11.37	2.04	340.2	99.81	25.18
125	704.521	5	5.53	86	8.69	11.71	84.19	6.28	75.62
134	229.792	5	0.531	88	10.37	2.17	231.97	35.69	60.81
137	568.818	9	7.12	218	15.7	4.73	821.62	34.19	406.07
141	302.887	13	10.19	222	7.37	5.79	364.07	109.29	67.74
148	459.098	10	85.08	159	10.77	7.52	195.18	210.55	330.7
153	214.412	12	0.944	54	8.25	0.46	58.25	167.54	18.83
163	782.976	7	100	131	14.37	0.72	534.4	210.55	140.04
169	101.235	7	1.1	65	3.8	2.04	94.8	268.61	30.3
170	154.173	7	3.93	47	7.6	0.34	86.75	62.38	5.78
176	752.72	10	34.34	142	4.93	1.67	572.62	86.27	120.14
199	186.953	3	0.306	153	10.87	2.3	85.04	2.3	5.78
201	309.49	6	49.01	517	39.87	2.3	326.09	103.35	41.66
206	996.357	13	100	255	13.97	188.3	2434	679.6	2764
218	143.22	8	0.96	69	3.36	0.34	80.04	397.74	17.93
222	165.98	4	1.81	941	21.11	1.55	212.84	123.16	7.52
223	260.863	10	10	0	63	1.44	658.23	13.87	19.96
231	119.218	3	26.24	92	18.85	1.32	289.57	162.75	27.26
237	146.949	2	0.563	174	4.49	4.56	89.37	541.03	23.13
242	141.938	2	17.05	74	3.4	0.54	1122	158.1	77.14
243	646.185	9	13	114	3.89	3.59	174.19	201.33	25.41
262	139.491	13	0.529	449	19.9	2.43	66.37	176.31	50.33
265	130.675	7	1.35	105	6.47	0.38	186.85	363.32	74.14
266	148.463	11	0.764	229	15.1	3.14	158.02	274.94	330.7
267	120.383	8	3.36	66	7.15	0.91	383.08	414.65	22.22
270	156.658	2	0.786	241	16.87	1.32	268.24	565.52	22.67
284	193.594	8	8.56	351	31.52	6.16	406.54	78.86	25.41
311	151.415	4	0.832	57	2.93	7.32	163.74	122.29	102
329	561.05	17	74.21	172	8.09	107.73	294.53	281.45	4501
331	134.404	8	2.56	94	5.26	0.46	81.68	292.69	51.75
332	268.204	9	100	189	19.8	33.85	624.59	246.79	240.18
338	149.046	19	1.12	328	11.12	46.57	1345	283.66	258.14

## Sheet: _xltb_storage_
XL Toolbox Settings
	export_preset	<?xml version="1.0" encoding="utf-16"?> <Preset xmlns:xsd="http://www.w3.org/2001/XMLSchema" xmlns:xsi="http://www.w3.org/2001/XMLSchema-instance"> <Name>Tiff, 300 dpi, RGB, White canvas, Color management</Name> <Dpi>1100</Dpi> <FileType>Tiff</FileType> <ColorSpace>Cmyk</ColorSpace> <Transparency>WhiteCanvas</Transparency> <UseColorProfile>true</UseColorProfile> <ColorProfile>RSWOP</ColorProfile>…
	export_path	C:\Users\Administrator\Desktop\2.tif
